# Supplementary material for: Utilizing machine learning algorithms to identify biomarkers associated with diabetic nephropathy: A review
Source: Medicine (Baltimore). 2024 Feb 23;103(8):e37235. doi: 10.1097/MD.0000000000037235 (PMC11309603; doi:10.1097/MD.0000000000037235)
Supplement: Supplementary file 1 [file medi-103-e37235-s001.xlsx]

id	logFC	AveExpr	t	P.Value	adj.P.Val	B
FGG	-4.285432837	5.191795819	-12.00689949	2.22E-09	2.66E-05	11.00794539
NFIL3	-1.445571568	7.829202933	-9.975396972	3.05E-08	0.000135803	8.865095182
NR1H4	-1.588036961	7.770949796	-9.895766632	3.40E-08	0.000135803	8.771316472
TMEM149	-1.240068008	6.682389978	-9.598535487	5.17E-08	0.000154826	8.414155261
FAM134B	-1.384659755	9.22937608	-9.217746605	8.97E-08	0.000214773	7.939732633
TEAD4	-0.900944333	6.211139622	-8.966521215	1.30E-07	0.000259633	7.616029875
FGA	-1.742728968	4.394730773	-8.815117722	1.63E-07	0.000279447	7.416730357
PNMA2	-1.031479141	5.540080547	-8.17113836	4.44E-07	0.00066398	6.532426099
FGB	-3.994528041	6.70353192	-8.013989875	5.70E-07	0.000718733	6.307384808
GADD45B	-1.927763827	7.704651027	-7.982438455	6.00E-07	0.000718733	6.261755173
DNASE1L3	1.660722718	6.923105977	7.467537853	1.40E-06	0.001487705	5.495633563
GPX2	-1.320253785	7.357697408	-7.390212317	1.60E-06	0.001487705	5.377041233
PCOLCE2	-1.060559997	5.016420502	-7.383592856	1.62E-06	0.001487705	5.366845711
F12	-1.137307674	6.091235289	-7.166809324	2.34E-06	0.001715957	5.029147875
RARRES3	-1.8493606	9.38823096	-7.156176995	2.38E-06	0.001715957	5.012394882
RARRES2	-1.307357186	8.626982547	-7.142988741	2.44E-06	0.001715957	4.991589812
CLPX	-0.646204911	6.068576516	-6.960608498	3.34E-06	0.002002067	4.701055726
CARHSP1	-1.157396036	8.47514204	-6.837844557	4.15E-06	0.002273694	4.502521285
LPGAT1	-1.265922459	5.436029147	-6.831590466	4.19E-06	0.002273694	4.492343058
CDC25B	-1.001821423	6.76948724	-6.735151933	4.98E-06	0.002483422	4.334607049
CHI3L1	-1.567538676	5.305140738	-6.703598286	5.27E-06	0.002521969	4.282676547
ABHD5	-0.691427147	6.425403342	-6.610020215	6.23E-06	0.002867281	4.127736714
SLC35D2	-0.602107661	7.309357249	-6.529791931	7.19E-06	0.003190644	3.993793149
APOLD1	-0.832604895	5.31862036	-6.425077022	8.70E-06	0.003720713	3.817432987
CDH6	-1.583350838	6.326156769	-6.388581327	9.30E-06	0.003839792	3.755559374
CA4	1.448084662	7.310427502	6.344206119	1.01E-05	0.004025845	3.680043715
ADM	-1.85410127	8.792101036	-6.224012855	1.26E-05	0.004670199	3.473947073
LRRC59	-0.856450444	8.818391458	-6.214598262	1.28E-05	0.004670199	3.457707982
GBP1	-1.025471433	6.437365249	-6.168849401	1.39E-05	0.004909437	3.378599016
MTMR6	-0.644310726	7.954649084	-5.97436653	2.01E-05	0.006320023	3.038665707
DBI	-0.766209168	11.88874761	-5.944032609	2.12E-05	0.006520501	2.985119206
WTAP	-0.627165732	8.77151153	-5.92027286	2.22E-05	0.006590013	2.943079256
APOC2	1.042785639	8.127813036	5.911961677	2.26E-05	0.006590013	2.928353279
LAP3	-0.776808072	9.55658653	-5.868488216	2.45E-05	0.0068231	2.851154337
NRAS	-0.779742959	6.941256013	-5.82943067	2.64E-05	0.007181864	2.781552383
SLC19A3	-0.60895693	4.738258484	-5.786776532	2.86E-05	0.007451466	2.705278018
PPIF	-0.675056612	7.932130884	-5.765633189	2.98E-05	0.007593528	2.667367996
SOD2	-1.916389036	8.322384307	-5.734720194	3.16E-05	0.007888494	2.611820583
MBD4	-0.611660477	7.215661733	-5.617837831	3.96E-05	0.009482226	2.400513878
TRIAP1	0.60350722	8.387516611	5.584862043	4.22E-05	0.009831444	2.340535459
ICAM1	-0.775679082	6.197586707	-5.521904859	4.77E-05	0.010108145	2.225587235
SPAG4	-1.032493788	5.293284556	-5.517236281	4.81E-05	0.010108145	2.217040539
FADS3	-0.668615736	6.170572627	-5.49461486	5.03E-05	0.010380897	2.175583671
C20orf24	-0.665643265	10.53802802	-5.442175072	5.57E-05	0.010933463	2.079200529
CCNG2	0.774029873	7.887306507	5.41517634	5.87E-05	0.011288549	2.029426077
MRPS30	-0.683916891	7.549940613	-5.409343483	5.94E-05	0.011288549	2.018659285
DDX58	-0.931363744	5.544739604	-5.374022041	6.36E-05	0.011725675	1.953358553
PTPN1	-0.862069285	7.569515124	-5.353171338	6.63E-05	0.012030718	1.914729457
RGS3	-0.811493073	6.49143588	-5.331923659	6.91E-05	0.012356853	1.875303285
C17orf62	-0.623697702	5.908905502	-5.293474199	7.46E-05	0.012942992	1.803801359
STAT1	-1.465460417	8.793478111	-5.286089959	7.57E-05	0.012945342	1.790046377
IPO4	-0.711225074	6.116075262	-5.223851628	8.56E-05	0.013517422	1.673820708
CHL1	0.797316798	5.511561769	5.222636081	8.58E-05	0.013517422	1.671545613
CLIC5	-0.923684598	6.301892844	-5.164204916	9.63E-05	0.014404932	1.561952516
SPARCL1	1.830806289	8.989928729	5.153910555	9.83E-05	0.014404932	1.542598245
ETNK1	-0.602311926	6.217259538	-5.081287383	0.000113655	0.016083384	1.405673497
GCNT3	-1.375344205	6.3794708	-5.071795752	0.000115832	0.016083384	1.387728327
STXBP1	-0.7287491	7.421239827	-5.06698379	0.000116952	0.016083384	1.378626357
LBP	-1.061065523	5.4091426	-5.053207743	0.00012022	0.016083384	1.352552533
DNM1L	-0.618417479	6.661326516	-5.044095906	0.000122433	0.016083384	1.335293623
REG1A	-2.969867786	6.549568507	-5.039508498	0.000123563	0.016083384	1.326600618
PPAP2B	-0.668461594	8.633788548	-5.02219317	0.000127927	0.016270832	1.293765125
PDGFC	0.613729541	9.76890648	5.01195026	0.000130582	0.016270832	1.274323858
CRABP1	-0.698073724	5.141135569	-5.010632959	0.000130928	0.016270832	1.271822658
TYMP	-0.770618283	6.736913476	-5.007334961	0.000131797	0.016270832	1.265559718
HSPB2	-0.666354623	5.871261239	-4.981698355	0.000138761	0.016955723	1.216830296
RPL26P36	0.595635906	8.833173098	4.961134885	0.000144619	0.017318163	1.177686335
TMPRSS4	0.941308914	6.745931387	4.939206707	0.000151147	0.017744992	1.13588882
UGCG	-1.53701264	8.582525153	-4.933458627	0.000152908	0.017777423	1.124922906
GSN	0.706740848	7.682772289	4.881000563	0.000169984	0.018838162	1.024667009
CEBPD	-1.24203768	9.998882201	-4.876694285	0.000171471	0.018838162	1.016422839
TKT	-1.1685555	9.1375862	-4.856306389	0.000178689	0.019271721	0.977362374
CLDN16	0.959440683	6.456918884	4.816976971	0.000193509	0.019976511	0.901879747
SLC39A14	-0.777216989	8.595223524	-4.788052668	0.000205209	0.020650234	0.846257314
APCS	-0.675265277	4.586434213	-4.769909737	0.000212916	0.021247199	0.811321173
C4orf19	-0.710290911	6.726144982	-4.733363588	0.000229353	0.022503674	0.740840347
SMPD1	-0.807821285	6.965476124	-4.716806432	0.000237223	0.022506003	0.708862659
TMEM8A	-0.700966968	6.597491973	-4.716487571	0.000237377	0.022506003	0.708246546
CTSA	-0.852917868	10.94455675	-4.702191651	0.000244399	0.022864643	0.680612651
LAMP2	-0.683538255	9.721827547	-4.666121849	0.000263077	0.024048422	0.610796868
SNTB2	-0.770615489	7.252568258	-4.649748384	0.000272032	0.024562018	0.57906148
HOMER3	-0.887722606	7.163762234	-4.648374027	0.000272797	0.024562018	0.576396458
SLC15A1	-0.90610497	6.424341089	-4.644332845	0.000275062	0.024581072	0.568559101
IL32	-1.906398092	8.146011182	-4.629443569	0.000283572	0.024968899	0.539669364
DDX17	0.657689141	6.910731853	4.612579023	0.000293537	0.02553133	0.506920866
IFI35	-0.8536474	7.512596973	-4.592972783	0.000305573	0.026304606	0.468813978
HSPB8	-1.168145595	8.987701147	-4.589863523	0.000307528	0.026304606	0.462767427
PSMB8	-1.046314955	7.888664733	-4.580987322	0.000313179	0.026410654	0.445500932
HCP5	-1.189280186	6.00197968	-4.566487912	0.000322639	0.02653191	0.417279971
SERPINA3	-2.671777645	9.16152481	-4.559222186	0.000327488	0.026678044	0.403130967
RARRES1	-2.030272924	6.420712022	-4.538437688	0.000341777	0.027653941	0.362629281
NPC1	-0.959724058	7.195037141	-4.514816237	0.000358792	0.028453893	0.316552034
RALA	-0.770764824	5.890909129	-4.50747491	0.000364255	0.028697045	0.302221563
PLIN2	-1.032749459	10.43549641	-4.496926618	0.000372252	0.029135448	0.28162274
GCLM	-0.896427852	6.865345142	-4.482905782	0.000383161	0.029609693	0.254227763
CRYAA	-2.52752613	9.216807471	-4.473193897	0.000390909	0.029736092	0.235242065
BAK1	-0.611423811	5.900684089	-4.471417895	0.000392343	0.029736092	0.231769305
NPHS2	-2.015774421	7.500195458	-4.461745048	0.000400247	0.029832097	0.212850533
PSMB10	-1.16106757	7.035613516	-4.459945395	0.000401736	0.029832097	0.209329792
GBP2	-1.300113564	6.205604453	-4.445595633	0.000413808	0.030215114	0.181247067
MYL3	-0.685834771	7.286927618	-4.423786493	0.000432869	0.031050656	0.138533878
SLC6A12	-1.068771433	6.859939316	-4.415521685	0.000440325	0.031056419	0.122337231
RRAS2	-0.918958867	6.912265298	-4.406460268	0.000448649	0.031198574	0.104573224
SGCB	-0.644021438	7.696524796	-4.401446517	0.000453324	0.031198574	0.094741483
HS3ST1	-1.036550268	5.141832387	-4.385560947	0.000468466	0.031824548	0.063577678
M97935	-0.997483226	7.140232768	-4.376258268	0.000477571	0.032128745	0.045318975
AKR1C1	-1.150882327	8.18070936	-4.359552072	0.000494379	0.032841395	0.012512716
MCM2	0.77469583	6.327375942	4.351844407	0.000502335	0.032841395	-0.00262997
SASH1	-0.596296565	7.216054702	-4.346261674	0.000508179	0.032841395	-0.013600681
NID2	-1.156144018	6.660200853	-4.344437078	0.000510104	0.032841395	-0.017186716
CNN2	0.642941895	7.124470773	4.32353329	0.000532696	0.033688496	-0.058287817
BPGM	-0.714768444	6.017148458	-4.322787664	0.00053352	0.033688496	-0.059754444
SNX10	-0.812902405	8.242971653	-4.310646542	0.000547128	0.034302918	-0.08364121
C10orf10	-0.636264345	6.417579947	-4.276341179	0.000587518	0.035895538	-0.151189067
LACTB2	-0.968883722	8.818593744	-4.261108821	0.000606412	0.036491368	-0.181206891
RPH3AL	-0.765144426	5.323945938	-4.235712987	0.000639297	0.036983489	-0.23128638
C1R	-1.321423926	8.196056604	-4.22079427	0.000659455	0.037966207	-0.260724023
PPP2R3A	-0.620068312	8.416244204	-4.213407766	0.000669673	0.038172879	-0.275304035
NRP1	-0.707972595	7.486074747	-4.204534014	0.000682162	0.038172879	-0.292823937
CCL4	0.810093339	6.688718849	4.202333353	0.000685295	0.038172879	-0.297169522
TMEM176A	-1.201902243	11.40218099	-4.202288983	0.000685359	0.038172879	-0.297257141
FAM59A	-0.866117426	7.749404471	-4.178300003	0.000720484	0.03957702	-0.344645482
CLDND1	0.608388759	6.89296184	4.172614942	0.000729072	0.039837909	-0.355880573
TOB1	0.788459373	9.499287373	4.16572221	0.000739625	0.039837909	-0.369504678
PROCR	-0.703523026	5.083159164	-4.162282261	0.000744949	0.039837909	-0.376305001
PLA1A	-1.071509991	6.963167973	-4.162125109	0.000745193	0.039837909	-0.376615684
TMEM176B	-1.167408397	11.10516401	-4.122657396	0.000809159	0.042129044	-0.454682327
C20orf39	-1.0933352	6.755790253	-4.114710227	0.000822698	0.042648531	-0.470411116
FAM107A	0.645215145	6.936604307	4.063194935	0.000916209	0.046687659	-0.572438877
ABLIM3	-0.773375312	6.526435404	-4.056552015	0.000929027	0.047140225	-0.585603751
SPATA20	-0.593692179	7.955086102	-4.048216531	0.000945367	0.047566282	-0.60212546
