# Supplementary material for: Utilizing machine learning algorithms to identify biomarkers associated with diabetic nephropathy: A review
Source: Medicine (Baltimore). 2024 Feb 23;103(8):e37235. doi: 10.1097/MD.0000000000037235 (PMC11309603; doi:10.1097/MD.0000000000037235)
Supplement: Supplementary file 2 [file medi-103-e37235-s002.xlsx]

SH2B3
TOM1
DNAJB6
SCAMP2
RWDD2B
CDH11
TSFM
CTDSP2
ACTR1B
ACTR1A
LPAR6
LPCAT3
LHFP
RNF41
LRRC17
RASGRP2
SLC35B1
AP3S2
PAK4
APBB3
TRIM22
KLF2
NDC80
BASP1
PRMT5
CD52
CLEC10A
PIBF1
ARPC1A
RPP30
CEL
GNLY
POMT1
AHSA1
TGOLN2
TAF6L
POSTN
RAD51AP1
SLMO1
YKT6
CUGBP2
C6orf10
DCTN6
NFAT5
PLK4
RFPL3S
PLK2
ZNF273
FAM114A2
USP19
FGL2
AFG3L2
STIP1
COPS6
SLC27A5
GLIPR1
TMSB15A
RABL4
TDRKH
PIM2
DDX52
TMEM115
DIDO1
C9orf9
NUPL2
CD160
CDC42EP1
FICD
PTP4A3
PKP3
ABCB8
CHN1
POLG2
PRKCDBP
DCTN3
FILIP1L
DUSP12
ADCY7
AHNAK2
DDX42
LARP4
VSIG4
STK38
PDAP1
TUSC2
TEX261
TRIM9
CHRNE
FAM129A
CLK2
CLN3
ADH1B
ZNF787
RPSAP20
COL1A2
COL3A1
COL5A2
COL6A2
COL6A3
COL16A1
COX5B
COX7A1
COX15
CPA3
OR2F2
HAPLN1
CHODL
CRYAB
CSF1R
CSK
CSTA
CSTF1
SIX5
ZNRF4
AANAT
ADRA2A
CTSG
CTSK
CTSL2
CX3CR1
CYB561
CYBB
FAM134C
DCN
ACE
DCX
TMPRSS6
AEBP1
CFD
ZNF675
AGA
DNASE1L3
DOCK2
DPYD
DUSP3
DUT
TOR1A
GPR183
ABCA1
S1PR1
LPAR1
EEF2
EFNA1
EGFR
AHR
EGR4
EIF4G1
ELF4
EMP3
EPAS1
EPB41L2
NR2F6
ERG
EVI2A
EVI2B
EVX1
EZH2
F13A1
ACSL4
FCER1G
FCGR2B
FCGR3B
FCN1
FGF12
FGFR2
FH
FHL1
FHL2
ANKRD26
NLGN1
PLEKHA6
MON1B
FKBP4
KIFAP3
RPIA
P2RX2
ACIN1
KLHDC10
PALLD
FOXE1
FNBP1
TBC1D2B
SEPT6
TBC1D9
STAB1
PASK
RFTN1
ACSBG1
JMJD6
SULF1
RP1-21O18.1
CAMTA1
FMO3
WSCD1
PSD3
SMG5
PIP5K1C
PHF3
PES1
FOLR2
ANP32D
HMHA1
WBP2
ARL2BP
CORO1C
FAM89B
KPNA6
LY96
RAB38
GABARAPL1
PISD
FLRT2
ALOX5
ALOX5AP
FRZB
CENPI
FZD2
YTHDF3
GABRP
BRMS1
RCHY1
OLFML2B
NDUFAF3
SOSTDC1
SAMHD1
GPR124
RNF167
PRPF31
LRRC32
C6orf54
SACS
AK5
GAPDHS
LHX6
PTPN18
KAT2A
SLC17A5
OR12D2
BSCL2
ELP4
GEM
GFRA1
GGCX
GGT5
GHSR
FETUB
GJA4
C2orf24
FOXD3
LAMP3
CLUL1
DKK3
INPP5J
DISC1
SESN1
MMADHC
PDCD4
CSDC2
GCLC
HPGDS
PPPDE2
GOT1
GP5
NPBWR2
IGHV3-23
IGHV1-69
TRDC
TRBV16
TRBC1
GRK5
TRAC
IGLV3-19
IGLV3-10
IGLV2-14
IGLV1-40
IGKV4-1
IGKV3-20
WDR91
HSPC072
C19orf62
THYN1
COMMD9
SLC25A4
PYCARD
GSR
GSTA3
GSTT1
GTF2H1
SNX11
GMPPA
GYPC
LASS2
MDFIC
SCHIP1
GZMA
TLX3
GZMB
GZMK
HIST1H1C
HIST1H1D
H2AFX
HADHB
HAS2
HCK
HCLS1
CFH
CFHR2
EHD4
HHEX
MNX1
HLA-DPA1
HLA-DPB1
HLA-DQB1
HLA-DRA
HLF
HMOX1
HOXB1
HOXC4
HOXC10
HOXD13
HP
HPS1
HSD17B4
HSPA1L
HSPA4
HTR2B
IRF8
IDH2
NACA2
IFI16
IFI35
IGFBP6
IGHA1
IGHM
IGJ
IGKC
FAS
IKBKB
IL8
IL10RA
IDO1
ITGA4
ITGAM
ITGB2
ITGB5
ITK
ITPR1
IVD
JARID2
CD82
KCNJ8
KCNS3
KLRB1
RHOG
LCK
LCP1
LCP2
ARHGDIB
LOXL1
GTF2H5
LTB
LTBP3
LUM
LY75
LYZ
M6PR
ARSA
MATN2
MCM7
MDK
MEF2C
MEST
MFAP3
MGMT
MIF
MAP3K10
MNAT1
MNDA
MPI
MRE11A
RPL10P2
ZNF259P
MTF1
NUDT1
MYO1F
MTR
MUC6
MYBPC2
MYH10
MYO6
PPP1R12B
NBL1
NCBP1
NCF2
NDN
NDUFA6
NDUFA8
NDUFA9
NDUFB1
NDUFB4
NDUFB6
NDUFS5
NDUFS6
NEFH
NELL1
NELL2
NEO1
NKX2-2
FXYD2
NPHS1
NPTX2
NPY1R
NUCB1
NVL
OGN
OSBP
P2RX4
P2RX5
P2RY1
PABPC3
MINK1
PAFAH1B2
NOX3
PAFAH2
PODXL2
PRDX1
C6orf48
CLEC4A
PDE11A
COQ6
CCDC53
ZNF593
GMNN
RPS27L
THAP4
NDUFA13
IRAK4
MRTO4
PLEKHO1
TACO1
MGC29506
IER5
SCAND1
TLR7
PCTK3
NRN1
PLAC8
ZNF771
MS4A4A
DACT1
CDC40
CRLF3
WNT16
EIF3L
TRAPPC4
BIN2
PRKAG2
ANAPC5
IP6K2
RHCG
C9orf114
DTL
PDGFRA
FAM49B
PIAS4
ATP6V1H
ZFR
CYB5R1
TMEM8B
SERPINF1
SYT17
RAB8B
PEX6
PEX7
PEX12
PEX13
PF4
PGK1
SERPINB6
SERPINE2
PIGH
ATP6V1E1
PIK3CG
PKP2
PLAT
PLCB4
SHC3
SERPINF2
PLXNB1
ATP6AP1
PMP22
FXYD5
P2RY13
SLCO1C1
POLD2
POLR2J
TOLLIP
FAM105A
POU2AF1
TOMM7
MXRA8
PCDHB17
DIRAS2
DNAJB12
SAMD9
GDAP2
PAQR5
C9orf167
CDKAL1
DNAJC28
TMEM160
C19orf24
STX17
PID1
BANK1
ATG2B
BSDC1
WDR60
FANCL
ELP3
CEP55
CENPQ
MRPS18A
RNMTL1
C12orf35
QRSL1
GIMAP4
ZNF444
TMEM144
RSAD1
UFSP2
DRAM1
GIMAP5
PPP5C
PI4K2A
MEG3
C4orf16
NOP10
DDX43
SRGN
DOCK10
ZNF692
PRKACB
KDM4D
KBTBD4
CARKD
INTS9
IL26
TMEM111
WWC3
ARHGAP15
ITFG2
PKN1
PBK
ZNF167
PRKCSH
UNC45A
ZMAT5
NSFL1C
CRTAM
PARD3
PRSS1
PRSS8
CHST7
INPP5E
EIF5A2
PSMA3
C15orf24
NDUFA4L2
C21orf7
EXOSC5
PSMB4
RPL23AP32
PSMC3
NAG18
BACH1
PLXDC1
PSMD8
ADAMTSL3
MCOLN1
KIAA0495
KIAA0492
BAG1
PTGDS
PTGER3
NLGN4X
C8orf79
PTMS
PTN
DENND1A
PTPN3
POLD4
C6orf47
PTPRC
PTPRCAP
PTPRE
PWP2
RAC2
RAGE
RAF1
RALB
RALGDS
KLHL12
RBP1
RDX
RECQL
BCL2A1
TRIM27
BCL2L2
RGS10
RNASE1
AVPI1
RNASE6
MRPS35
APOBEC3G
RNF6
RNH1
ROBO1
BCR
RPL12
RPL15
RPL19
RPL30
MRPS12
RPS3
RPS13
RRM2
RS1
RTN1
BGN
SCN9A
CCL5
CCL11
CCL13
CCL14
BICD1
CCL19
CCL21
CXCL6
SRR
SDCBP
CXCL12
SDF2
RNF123
C14orf133
DUSP21
GPSM3
FKBPL
NEUROG2
TRAPPC2
SELL
SELP
TSPYL2
SNX16
RTP4
CARD9
MS4A6A
SFRS5
SCG5
ITSN1
CLEC7A
C6orf106
C11orf1
EFCAB6
ELOVL1
MRPS11
SKIL
MRPL11
PINK1
SLC6A12
SLC22A3
SMPD2
BNIP1
SNCG
BNIP2
SNX1
SOX15
SOX12
DST
SPARC
SRP54
STXBP2
SVIL
BTC
ADAM17
TAF4
TAF5
KLF5
TAT
TBL1X
TCEA2
TCF12
TECTA
BUB1B
TGFBI
BYSL
THBD
THBS2
THRB
TLN1
C1QA
C1QB
TNFAIP6
TNNC1
TPD52
TPM1
TPM4
C3AR1
TRPC1
TSSC1
TULP1
CCR2
RPL36AP37
S100A11P
LOC729806
C7
TYROBP
C8A
UBA7
NR1H2
UQCRFS1
EZR
VWF
WIPF1
WNT5A
WRB
ZNF26
ZNF33B
ZNF142
ZMYM2
ZNF224
ZP2
LAPTM5
ALMS1
MOGS
MAPKAPK3
METRN
DDA1
PRRG4
DHX58
BAT1
ZNF557
LST1
PLA2G7
TTC13
MUL1
HMBOX1
C1orf54
AIMP2
TMEM204
ZCCHC6
OGFOD2
MLF1IP
C14orf139
FZD3
C15orf29
MICALL2
ZNF665
ALG9
SHCBP1
MMRN2
CYBRD1
TMC7
KIAA0319L
L2HGDH
DHDDS
UBTD1
PGAP1
C15orf34
TUBA4B
PFDN6L
ARL14
ARMC9
NUBPL
ITPKC
RNF39
TSGA10
COL18A1
SLC2A10
COLEC12
SYNC
CFHR5
FAM49A
CSRNP2
TXNDC5
CLPB
LBH
UNC93B1
MAP1LC3B
KRTAP1-1
ISG20L2
DPF1
BAP1
HIST1H2AL
CASP1
SF3B5
RAB33B
PUS3
BRIP1
CASP7
SRPX
C7orf64
KIAA1109
ZDHHC18
HOPX
MAK16
TPST2
GPR65
PPM1D
PIK3R3
ITGA8
HIST1H2BK
DGKD
CST7
BHLHE40
CAV2
RFXANK
AOC3
AKR1C3
STX11
CBR1
GPAA1
TNFSF12
CDS2
PABPC4
NAPG
FBP2
SCEL
IQGAP1
EIF2B3
AP1S2
TOP3B
ABCC10
STBD1
TSR2
CLIC3
CH25H
BRSK2
PIAS2
IL33
CD1C
CD1D
PDLIM1
PRPF4
PRPF3
IGLL3
ATG12
CD3D
CTDP1
MAP3K13
BUB3
SLC33A1
VAPB
MTG1
TBRG4
G6PC3
ZNF764
STK17A
BCL7B
CD14
ATP6V1F
MMP20
HMGN3
GTF3C5
CD163
TAOK2
ITGBL1
CD27
ACTR8
LPXN
MED21
ECEL1
MED27
LY86
ARHGEF6
C1orf38
CABP1
CD36
RPH3AL
MPDU1
GMFG
APBA3
AKAP12
CYTIP
NFE2L3
CD48
CD53
ARHGEF10
PPM1F
IQCB1
CD69
CEP57
KIAA0100
ST18
HDAC9
CP110
RICS
ACAP1
CD97
TATDN2
KIAA0174
ZNF623
ZEB2
HEPH
ELMO1
GAB2
KIAA0319
FCHSD2
NUAK1
KLHL21
RABGAP1L
KBTBD11
JOSD1
KIAA0020
MAFB
CD302
CLEC2B
THOC1
M33197
