# Supplementary material for: Utilizing machine learning algorithms to identify biomarkers associated with diabetic nephropathy: A review
Source: Medicine (Baltimore). 2024 Feb 23;103(8):e37235. doi: 10.1097/MD.0000000000037235 (PMC11309603; doi:10.1097/MD.0000000000037235)
Supplement: Supplementary file 3 [file medi-103-e37235-s003.xlsx]

ID	Description	setSize	enrichmentScore	NES	pvalue	p.adjust	qvalue	rank	leading_edge	core_enrichment
hsa04062	hsa04062	Chemokine signaling pathway	161	0.517312675942318	1.85127518185043	0.000129785853341986	0.000129785853341986	0.0025797622632819	1553	tags=26%, list=14%, signal=23%	6363/1524/6372/6352/5880/6358/7852/6387/1794/729230/4283/5332/2791/6351/6366/5567/3055/5579/10451/9547/6362/113/2309/2919/1236/4067/6357/5473/6368/2770/25759/10235/2869/3702/2268/5196/5336/5879/6356/8503/387/5906
hsa04514	hsa04514	Cell adhesion molecules	118	0.612284470205576	2.10892727532824	0.000137023842148534	0.000137023842148534	0.0025797622632819	1749	tags=37%, list=16%, signal=32%	3117/3113/3119/3689/3115/1462/914/5788/3122/6402/3684/3109/10686/6403/5175/7412/79679/9073/1001/57502/6401/3108/3105/3385/3112/1003/999/6404/3676/3106/23114/3384/5789/925/83700/3123/6614/920/8516/5133/3134/3655/1272/58494
hsa04640	hsa04640	Hematopoietic cell lineage	86	0.650352148200903	2.14034825185736	0.000144383482529599	0.000144383482529599	0.0025797622632819	1464	tags=36%, list=14%, signal=31%	3117/3113/915/3119/3115/914/3122/960/1604/1436/3684/3109/929/3575/911/951/290/928/931/3108/3112/912/3676/3570/3815/925/3554/3123/3678/920/2322
hsa04061	hsa04061	Viral protein interaction with cytokine and cytokine receptor	82	0.645762964872965	2.11095681486877	0.000145475705557172	0.000145475705557172	0.0025797622632819	1056	tags=28%, list=10%, signal=25%	6363/1524/6372/6352/6358/7852/3587/6387/1436/729230/4283/6351/6366/9547/3560/6362/2919/1236/6357/5473/6368/3570/8764
hsa05150	hsa05150	Staphylococcus aureus infection	70	0.634740079746836	2.02868367016962	0.000149253731343284	0.000149253731343284	0.0025797622632819	347	tags=26%, list=3%, signal=25%	3117/3113/712/3119/713/3689/3115/3880/2213/3075/3122/1675/3684/2215/3109/6403/25984/719
hsa05140	hsa05140	Leishmaniasis	62	0.663571888663654	2.07522796688194	0.000151791135397693	0.000151791135397693	0.0025797622632819	973	tags=29%, list=9%, signal=27%	3117/3113/3119/3689/3115/65108/3122/4688/3684/2215/3109/1536/5579/7097/3108/3112/3459/3676
hsa05416	hsa05416	Viral myocarditis	61	0.663572726665643	2.06731038551274	0.000152532031726663	0.000152532031726663	0.0025797622632819	1012	tags=30%, list=9%, signal=27%	3117/3113/3119/3689/3115/5880/1525/3122/1604/3109/71/857/3108/3105/3112/3908/2534/3106
hsa05144	hsa05144	Malaria	44	0.747273104397479	2.19864442658995	0.000158780565258812	0.000158780565258812	0.0025797622632819	740	tags=30%, list=7%, signal=28%	3040/3043/3689/3820/7058/6403/5175/2995/7412/7097/22914/1311/6401
hsa05320	hsa05320	Autoimmune thyroid disease	44	0.719327995852641	2.11642367384107	0.000158780565258812	0.000158780565258812	0.0025797622632819	1012	tags=27%, list=9%, signal=25%	3117/3113/3119/3115/3122/355/3109/3002/3108/3105/3112/3106
hsa05322	hsa05322	Systemic lupus erythematosus	42	0.755264708598716	2.20258799818656	0.000158931977113795	0.000158931977113795	0.0025797622632819	240	tags=26%, list=2%, signal=26%	730/3117/3113/712/3119/713/3115/3122/87/2215/3109
hsa04672	hsa04672	Intestinal immune network for IgA production	39	0.7039736098105	2.02311569662154	0.00015956598053295	0.00015956598053295	0.0025797622632819	973	tags=31%, list=9%, signal=28%	3117/3113/3119/3115/7852/3122/6387/3109/608/3108/3112/3676
hsa04940	hsa04940	Type I diabetes mellitus	38	0.744792910619147	2.13149013143205	0.000159718894745248	0.000159718894745248	0.0025797622632819	1012	tags=32%, list=9%, signal=29%	3117/3113/3119/3115/3122/355/3109/3002/3108/3105/3112/3106
hsa05332	hsa05332	Graft-versus-host disease	35	0.765452524491308	2.15183713134753	0.000161969549724652	0.000161969549724652	0.0025797622632819	1012	tags=34%, list=9%, signal=31%	3117/3113/3119/3115/3122/355/3109/3002/3108/3105/3112/3106
hsa05330	hsa05330	Allograft rejection	33	0.789565687206033	2.19807855427963	0.000162972620599739	0.000162972620599739	0.0025797622632819	1012	tags=36%, list=9%, signal=33%	3117/3113/3119/3115/3122/355/3109/3002/3108/3105/3112/3106
hsa05143	hsa05143	African trypanosomiasis	33	0.70350963666667	1.95850639173298	0.000162972620599739	0.000162972620599739	0.0025797622632819	740	tags=21%, list=7%, signal=20%	3040/3043/5332/355/5579/7412/6401
hsa05310	hsa05310	Asthma	25	0.833235316899517	2.19458532723517	0.000168293503870751	0.000168293503870751	0.0025797622632819	240	tags=32%, list=2%, signal=31%	3117/3113/2205/3119/3115/2207/3122/3109
hsa04145	hsa04145	Phagosome	125	0.526332297696029	1.82647391746645	0.000270855904658722	0.000270855904658722	0.00390770438300199	1074	tags=25%, list=10%, signal=23%	3117/3113/3119/3689/3115/2213/7058/3122/4688/3684/1520/2215/3109/929/1536/347733/84617/7097/78989/71/81035/1311/7846/3108/3105/203068/526/3112/3106/155066/64581
hsa05323	hsa05323	Rheumatoid arthritis	76	0.594551240814656	1.92176591154178	0.000294290759270159	0.000294290759270159	0.00393254752707318	843	tags=22%, list=8%, signal=21%	6372/3117/3113/3119/3689/3115/6352/4050/3122/6387/3109/7097/1513/2919/3108/526/3112
hsa05321	hsa05321	Inflammatory bowel disease	59	0.613458273813762	1.90199667439954	0.000304645849200305	0.000304645849200305	0.00393254752707318	924	tags=20%, list=9%, signal=19%	3117/3113/3119/3115/3122/3109/2625/7100/7097/3108/3112/3459
hsa00190	hsa00190	Oxidative phosphorylation	87	-0.545864437849958	-2.0826203956358	0.000324569944823109	0.000324569944823109	0.00398025248125181	2114	tags=55%, list=20%, signal=45%	1327/4712/4695/4726/6391/4714/4710/54539/54205/1349/4696/1351/4702/4700/4705/4701/1329/537/533/527/6389/534/51079/535/27068/1352/4707/4704/1355/529/1339/51382/4722/7386/4728/528/4723/1537/51606/374291/9114/4729/4720/4713/6390/4719/7384/1346
hsa01200	hsa01200	Carbon metabolism	98	-0.518542404916182	-2.01957050125465	0.000342231348391513	0.000342231348391513	0.00399698767795601	1710	tags=43%, list=16%, signal=36%	80201/6120/2271/5213/8803/2806/5224/6389/5160/35/48/50/4199/8802/4190/5631/4191/54363/1737/7167/39/189/3420/8801/3421/1743/5096/4967/2023/2539/5230/5226/6390/3419/6888/3418/6470/29968/226/2821/2805/7086
hsa05208	hsa05208	Chemical carcinogenesis - reactive oxygen species	168	-0.500982747451615	-2.10876231813218	0.000444247001332741	0.000444247001332741	0.00495261011055161	2249	tags=42%, list=21%, signal=33%	4025/5295/5600/207/4710/5781/54539/4259/1349/4696/1351/369/3725/4702/4700/4705/4701/1329/1956/1544/6416/1147/673/6389/2885/5605/51079/52/1432/3091/4707/4704/2940/5594/572/5603/1339/4722/9817/7386/4728/4723/2053/1537/5770/5894/374291/3265/2948/4729/1646/873/4720/4713/1728/7416/4893/6390/291/4719/7422/7384/10105/1346/8644/3162/1645/1950/2052/6648
hsa05012	hsa05012	Parkinson disease	197	-0.40665556072667	-1.74871829624816	0.000475737392959087	0.000475737392959087	0.00507308066633717	2697	tags=43%, list=25%, signal=33%	1813/5705/815/1327/4712/5683/810/4695/4726/598/6391/9927/4714/5695/55334/6570/7922/7345/4710/54539/5691/54205/1349/5686/4696/1351/84790/5688/25828/27429/4702/4700/4705/4701/5708/5715/1329/9861/10131/7317/7278/27173/5694/6389/51079/808/64116/4707/1616/4704/55630/7277/7327/5702/1339/4722/9817/5684/79861/7386/4728/5709/4723/4137/1537/5704/374291/5690/5693/4729/4129/4720/4713/7416/65018/6390/291/4719…
hsa03050	hsa03050	Proteasome	42	-0.593736273041591	-1.96369478514164	0.000539083557951483	0.000539083557951483	0.00550905565801296	2210	tags=48%, list=21%, signal=38%	5695/5691/5686/5688/5720/5708/5715/9861/5694/23198/5702/5684/5709/5704/5690/5693/10197/5696/5699/5714
hsa04658	hsa04658	Th1 and Th2 cell differentiation	80	0.588115235943033	1.91426499736372	0.000584538944907204	0.000584538944907204	0.00572489660480461	1778	tags=31%, list=17%, signal=26%	3117/3113/915/3119/3115/3122/3109/3932/2625/919/3516/3560/3108/3112/5588/3459/27040/2353/3123/920/3561/4853/9794/5530/864
hsa04612	hsa04612	Antigen processing and presentation	63	0.586698774173266	1.83880399705485	0.000606888180852678	0.000606888180852678	0.00572489660480461	1012	tags=22%, list=9%, signal=20%	3117/3113/3119/3115/3122/1520/3109/3108/567/2923/3105/3112/3305/3106
hsa01240	hsa01240	Biosynthesis of cofactors	104	-0.447914742901129	-1.76041563398517	0.000700280112044818	0.000700280112044818	0.00636121895151823	2136	tags=42%, list=20%, signal=34%	79646/224/79001/55312/248/587/51109/211/203/60490/4144/210/249/7360/2235/790/29925/3145/11019/1352/5372/5373/8566/23498/4351/1355/2677/204/80347/6697/23475/51004/54995/4338/29926/1728/2729/7390/4337/6470/29968/219/2730/2643
hsa01210	hsa01210	2-Oxocarboxylic acid metabolism	27	-0.678451817198484	-2.03197408263565	0.000746825989544436	0.000746825989544436	0.00654174644976893	1826	tags=63%, list=17%, signal=52%	587/5162/2806/5160/593/594/48/50/1737/189/3420/3421/1743/4967/3419/3418/2805
hsa04932	hsa04932	Non-alcoholic fatty liver disease	134	-0.411080323226116	-1.68090496508878	0.000786782061369001	0.000786782061369001	0.00665409148090661	2659	tags=40%, list=25%, signal=31%	1327/4712/79602/4695/4726/6391/4714/3569/5295/5600/3953/207/4710/54539/51422/6256/54205/1349/4696/1351/3725/9021/4702/4700/4705/4701/7040/3643/1329/22877/6389/51085/51079/1432/4707/4704/7132/5603/10062/1339/4722/7386/4728/4723/1537/374291/840/4729/4720/4713/6390/4719/7384/1346
hsa04512	hsa04512	ECM-receptor interaction	78	0.557557262319713	1.80675130949017	0.000882093501911203	0.000882093501911203	0.00713946287032453	1864	tags=33%, list=17%, signal=28%	1293/1278/3371/7058/960/7450/1282/2335/1284/3912/1311/1277/1288/3909/3908/3676/1287/5649/3678/8516/3655/3918/3673/1285/948/3693
hsa05133	hsa05133	Pertussis	66	0.572115117535352	1.81024417156508	0.000902391337043164	0.000902391337043164	0.00713946287032453	279	tags=15%, list=3%, signal=15%	6372/712/713/3689/23643/29108/3394/834/3684/929
hsa04659	hsa04659	Th17 cell differentiation	97	0.530292840605329	1.77760001078582	0.000990659496178885	0.000990659496178885	0.00759288363847632	1489	tags=25%, list=14%, signal=22%	3117/3113/915/3119/3115/3122/3109/3932/2625/919/7048/3560/3108/3112/5588/3459/3570/196/27040/3554/2353/3123/920/3561
hsa01250	hsa01250	Biosynthesis of nucleotide sugars	31	-0.625698086487678	-1.92748271991593	0.00102854204165595	0.00102854204165595	0.00764434755042542	1710	tags=52%, list=16%, signal=44%	80201/2762/7360/29925/5372/5373/5238/4351/2584/5236/2585/2673/29926/55907/6675/2821
hsa05146	hsa05146	Amoebiasis	96	0.522353809193195	1.74870691852624	0.00113314447592068	0.00113314447592068	0.00817407625044948	1906	tags=35%, list=18%, signal=29%	3689/1281/1278/3684/87/5332/929/911/5567/1282/5579/2335/7097/1284/3912/2919/1277/1288/3909/3908/912/1511/1287/3554/7414/8503/2769/5272/836/3918/1285/81/2778/2776
hsa04141	hsa04141	Protein processing in endoplasmic reticulum	141	-0.391373107923408	-1.61079816990888	0.00121016538926987	0.00121016538926987	0.00848025671277832	2616	tags=38%, list=24%, signal=29%	29927/8454/6238/50613/56886/11253/23471/7415/10294/7841/1650/54788/10956/56681/10134/64374/84061/3304/51009/55968/3703/79139/6747/9632/6184/55741/9601/10113/55666/3300/26232/23640/3303/811/10960/578/10483/64215/9373/5886/7466/5589/7327/573/9532/51128/3337/5034/6048/22824/80700/267/1410/1409
hsa04510	hsa04510	Focal adhesion	181	0.443663735370361	1.60750569562555	0.0012758356723654	0.0012758356723654	0.00865746712732484	2130	tags=36%, list=20%, signal=29%	1293/1278/5156/3371/7058/5880/858/87/7450/1282/5579/10451/2335/824/71/7424/1284/3912/857/2013/894/1311/1277/56034/2316/1288/5728/3909/3908/3676/25759/2534/4638/329/1287/5649/56924/5501/4233/2318/5879/3678/7414/8503/2317/60/2012/387/5906/8516/3655/3918/3673/1285/7409/81/3693/80310/330/5599/6654/3791/595/4659/3694
hsa04714	hsa04714	Thermogenesis	161	-0.373084076408	-1.56088791502784	0.00130605137135394	0.00130605137135394	0.00865746712732484	2532	tags=39%, list=24%, signal=30%	8110/4695/4726/6391/2260/4714/112/6199/5600/5606/4710/8193/54539/51422/1349/90993/4696/1351/4702/4700/4705/4701/51412/1329/29078/6195/6598/155/6389/2885/5346/51103/51079/25915/1432/1352/4707/4704/115/5603/2475/4881/1355/1339/4722/10488/7386/4728/4723/1537/374291/788/3265/4729/2180/4720/4713/4893/6390/4719/10891/7384/1346
hsa00520	hsa00520	Amino sugar and nucleotide sugar metabolism	42	-0.549787840059414	-1.81834185223063	0.00161725067385445	0.00161725067385445	0.0104382107204456	1848	tags=45%, list=17%, signal=38%	27159/80201/2762/7360/29925/5372/5373/5238/4351/2584/5236/2585/2673/51005/29926/55907/51706/6675/2821
hsa00020	hsa00020	Citrate cycle (TCA cycle)	30	-0.611250078007959	-1.86699646149642	0.00178389398572885	0.00178389398572885	0.0112185505715202	1808	tags=67%, list=17%, signal=56%	5162/2271/8803/47/6389/5160/48/50/8802/4190/4191/1737/3420/8801/3421/1743/4967/6390/3419/3418
hsa05164	hsa05164	Influenza A	148	0.455994440766295	1.61369485989877	0.00211165368879504	0.00211165368879504	0.0126594841450375	997	tags=16%, list=9%, signal=14%	3117/3113/3119/3115/6352/29108/3122/834/7177/56649/355/3109/5579/4939/90865/71/5340/3108/3112/4938/3459/51284/7514
hsa05145	hsa05145	Toxoplasmosis	100	0.50391489813447	1.69484161198823	0.00211625282167043	0.00211625282167043	0.0126594841450375	1013	tags=20%, list=9%, signal=18%	3117/3113/3119/3115/23643/3587/3122/3109/240/7097/3912/5608/3108/3909/3112/2770/3459/3305/3908/329
hsa04670	hsa04670	Leukocyte transendothelial migration	93	0.50950504757326	1.69645464921429	0.00271389801456935	0.00271389801456935	0.0158480761251794	1898	tags=37%, list=18%, signal=30%	3689/5880/7852/6387/4688/3684/87/10686/1536/5175/5579/10451/7412/71/9073/399/1003/2770/3676/3702/83700/5336/5879/7414/8503/60/387/5906/2773/4313/58494/7409/81/23562
hsa05166	hsa05166	Human T-cell leukemia virus 1 infection	195	0.420458162275966	1.53322476924693	0.00354116605539395	0.00354116605539395	0.0201980830087342	1489	tags=20%, list=14%, signal=18%	3117/3113/915/3119/4316/3689/3115/3122/3109/5567/3932/7048/3560/64764/113/701/894/3108/5728/567/25847/3105/3112/890/7514/5423/3106/9586/4609/8061/6513/3554/2353/3123/9700/9232/920/8503/3561
hsa04721	hsa04721	Synaptic vesicle cycle	66	-0.453291983600608	-1.65297988134253	0.00447360572621533	0.00447360572621533	0.0249366060815352	1237	tags=36%, list=12%, signal=32%	6534/6570/1785/57084/6529/9152/533/527/534/535/6540/161/1173/529/51382/8775/528/51606/6812/9114/1212/1175/6505/6539
hsa00330	hsa00330	Arginine and proline metabolism	35	-0.555686994109421	-1.76368948769515	0.00470219435736677	0.00470219435736677	0.0256283341582797	332	tags=23%, list=3%, signal=22%	4129/5033/51056/384/1160/219/2805/4128
hsa00340	hsa00340	Histidine metabolism	16	-0.687763610082336	-1.81138713650898	0.0056844020009095	0.0056844020009095	0.0293007378344205	332	tags=50%, list=3%, signal=49%	218/501/224/223/4129/10841/219/4128
hsa04650	hsa04650	Natural killer cell mediated cytotoxicity	107	0.466310677901091	1.58410908335728	0.00569998609759488	0.00569998609759488	0.0293007378344205	1482	tags=23%, list=14%, signal=20%	7305/962/3689/5880/2207/2215/355/3932/3002/5579/10451/919/22914/3937/3105/3459/25759/2534/3106/7462/3384/27040/5336/5879/8503
hsa05152	hsa05152	Tuberculosis	155	0.435938038691522	1.55303684791291	0.0057343933272514	0.0057343933272514	0.0293007378344205	279	tags=9%, list=3%, signal=9%	3117/3113/3119/3689/3115/2213/2207/3587/3122/3684/1520/2215/3109/929
hsa05169	hsa05169	Epstein-Barr virus infection	182	0.416493124611576	1.50963794069191	0.00624920290779237	0.00624920290779237	0.0307022035988541	899	tags=16%, list=8%, signal=15%	3117/3113/915/3119/3115/3122/960/7431/355/3109/7188/1027/919/4939/7097/3516/5608/894/695/1643/3108/567/4067/2923/3105/3112/29760/4938/890/4734
hsa04666	hsa04666	Fc gamma R-mediated phagocytosis	81	0.497993562630493	1.6260682585821	0.00625909752547307	0.00625909752547307	0.0307022035988541	1482	tags=25%, list=14%, signal=21%	2213/5880/5788/65108/4082/5321/2215/3055/5579/85477/10451/8853/4067/10092/3635/9846/27040/5336/5879/8503
hsa01230	hsa01230	Biosynthesis of amino acids	61	-0.455829930544195	-1.63663220878919	0.00638421358096344	0.00638421358096344	0.0307022035988541	1667	tags=38%, list=16%, signal=32%	6120/5213/2806/4144/5224/48/50/435/5631/7167/3420/3421/2023/5230/3419/6888/3418/6470/29968/384/226/2805/7086
hsa00561	hsa00561	Glycerolipid metabolism	40	-0.511894376607219	-1.67636058076627	0.00720576461168935	0.00720576461168935	0.0333821947897629	726	tags=52%, list=7%, signal=49%	1608/10554/56895/8526/55750/1607/501/56894/80339/224/231/223/1609/9663/8694/4023/2717/1056/3990/219/57016
hsa04976	hsa04976	Bile secretion	69	-0.428405954026567	-1.5752537851816	0.00721370604147881	0.00721370604147881	0.0333821947897629	809	tags=17%, list=8%, signal=16%	115/3949/10998/570/6522/1244/760/3781/9971/9376/486/2052
hsa00790	hsa00790	Folate biosynthesis	20	-0.633622553182157	-1.76771989768367	0.00823723228995058	0.00823723228995058	0.0374127704397365	942	tags=65%, list=9%, signal=59%	248/231/249/5860/55034/5092/6697/4338/873/4337/8644/2643/57016
hsa04310	hsa04310	Wnt signaling pathway	141	0.432273756135281	1.51926673193594	0.00890602153396251	0.00890602153396251	0.0397148902854214	1803	tags=24%, list=17%, signal=20%	4316/5880/2487/5332/6422/25805/5567/7474/5579/2535/8322/7088/894/6932/7089/8324/8323/8321/4609/55366/8061/7476/23002/1488/1452/5879/23411/387/6259/11211/6934/23401/5530/29964
hsa05340	hsa05340	Primary immunodeficiency	33	0.599678042423511	1.66944874363512	0.0115710560625815	0.0115710560625815	0.049672523305271	2202	tags=45%, list=20%, signal=36%	915/5788/3575/3932/695/29760/925/100/920/64421/3561/23495/973/3543/916
hsa00531	hsa00531	Glycosaminoglycan degradation	19	-0.626281793655403	-1.72129930931388	0.0117260787992495	0.0117260787992495	0.049672523305271	1638	tags=37%, list=15%, signal=31%	2720/60495/6448/4669/2799/411/3373
hsa04978	hsa04978	Mineral absorption	44	-0.477732605496943	-1.60186788031347	0.0118790496760259	0.0118790496760259	0.049672523305271	1090	tags=27%, list=10%, signal=25%	4501/475/55630/1317/6569/2495/4499/4494/26872/3163/3162/486
hsa05171	hsa05171	Coronavirus disease - COVID-19	173	0.405040950731999	1.46031842831894	0.0119491198766542	0.0119491198766542	0.049672523305271	1717	tags=36%, list=16%, signal=31%	730/712/713/2162/59272/834/1675/7450/6403/1536/719/6165/6228/5579/6191/4939/7097/6227/6188/6136/6156/6138/6167/6125/6224/6229/6155/6169/6181/6868/4938/6208/6124/6135/9045/51284/6187/51065/6194/6141/3570/6207/185/6143/6205/4600/6168/6217/2353/6166/5336/6223/6152/8503/4940/7311/6146/140801/25873/4615/6122/103
hsa00564	hsa00564	Glycerophospholipid metabolism	65	-0.429654222539807	-1.56039156416779	0.0128396536279486	0.0128396536279486	0.052484899917755	3190	tags=46%, list=30%, signal=33%	1608/10554/56895/8526/30814/10434/10423/1120/9468/1607/11313/5130/56894/3931/10908/5833/10390/8399/1609/23659/9663/23646/55224/55500/23761/8760/51365/9926/10400/10162
hsa05213	hsa05213	Endometrial cancer	56	-0.441297235765448	-1.55446107178918	0.0133750711439954	0.0133750711439954	0.0526474568487496	1164	tags=25%, list=11%, signal=22%	673/2885/5605/578/3611/5594/572/10912/5894/3265/1647/4893/1950/4616
hsa00100	hsa00100	Steroid biosynthesis	16	-0.647904986469956	-1.70641008184659	0.0134151887221464	0.0134151887221464	0.0526474568487496	516	tags=38%, list=5%, signal=36%	1595/1717/1718/1056/1594/1591
hsa00430	hsa00430	Taurine and hypotaurine metabolism	13	0.741000611010198	1.71088619508167	0.0135233918128655	0.0135233918128655	0.0526474568487496	1218	tags=62%, list=11%, signal=55%	2326/2328/2327/2687/2329/2330/84890/51380
hsa04664	hsa04664	Fc epsilon RI signaling pathway	63	0.506582549995474	1.58770745529941	0.0150204824761038	0.0150204824761038	0.0575620463311214	2001	tags=38%, list=19%, signal=31%	2205/241/5880/2207/5321/240/10451/3937/5608/695/4067/2534/3635/9846/27040/5336/5879/8503/7409/8681/2206/5599/3845/6654
hsa00052	hsa00052	Galactose metabolism	26	-0.556223232952584	-1.65089864349006	0.0160811479465611	0.0160811479465611	0.0606786635068622	2183	tags=54%, list=20%, signal=43%	3906/5214/80201/2720/231/5213/7360/8704/92579/2584/2548/5236/2717/57016
hsa04260	hsa04260	Cardiac muscle contraction	67	-0.410783880636815	-1.50377302963429	0.0170098478066249	0.0170098478066249	0.0632104392176013	1896	tags=27%, list=18%, signal=22%	444/1349/1351/7137/1329/7169/783/476/1339/7386/4635/778/1537/7384/4634/1346/7134/486
hsa05142	hsa05142	Chagas disease	94	0.452626092978877	1.50916203702127	0.0176814487380579	0.0176814487380579	0.0647254918455222	465	tags=11%, list=4%, signal=10%	712/915/713/6352/5332/355/919/7048/5521/7097
hsa05134	hsa05134	Legionellosis	49	0.528921976581812	1.58890507151886	0.0183155917345022	0.0183155917345022	0.0660608804046287	666	tags=20%, list=6%, signal=19%	3689/29108/834/3684/929/1195/7100/7097/57396/2919
hsa05223	hsa05223	Non-small cell lung cancer	69	-0.398890060440253	-1.46672349362553	0.0198376916140667	0.0198376916140667	0.070513838994318	2229	tags=30%, list=21%, signal=24%	5295/207/6256/1871/5582/369/1956/673/2885/5605/578/5594/572/10912/2272/5894/3265/1647/4893/1950/4616
hsa04710	hsa04710	Circadian rhythm	30	-0.518225260922721	-1.58286233934547	0.0249745158002039	0.0249745158002039	0.0875046944578572	1016	tags=23%, list=9%, signal=21%	4862/1407/8553/6095/1453/6097/4783
hsa05216	hsa05216	Thyroid cancer	36	-0.484803778240969	-1.55075890976041	0.0257352941176471	0.0257352941176471	0.0889002747132953	1164	tags=31%, list=11%, signal=27%	673/8030/5605/578/5594/10912/3265/1647/4893/7849/4616
hsa05219	hsa05219	Bladder cancer	40	-0.464662837404447	-1.52168591718974	0.0261542567387243	0.0261542567387243	0.0890927166684615	1966	tags=35%, list=18%, signal=29%	1871/369/7057/1956/673/5605/5594/4312/5894/3265/1890/4893/7422/1950
hsa00480	hsa00480	Glutathione metabolism	41	-0.459134407004621	-1.51095963262699	0.0273092369477912	0.0273092369477912	0.0917527355275464	835	tags=29%, list=8%, signal=27%	2950/2940/26873/2948/2539/5226/2729/3418/51056/2936/2730/2877
hsa04064	hsa04064	NF-kappa B signaling pathway	87	0.444529398634351	1.46594652489913	0.0286085825747724	0.0286085825747724	0.0948193419619058	878	tags=21%, list=8%, signal=19%	6363/23643/4050/6387/7188/929/6351/6366/3932/5579/7412/2919/695/597/4067/6357/29760/5588
hsa03030	hsa03030	DNA replication	34	0.556327818751857	1.55514500197098	0.0305145268625223	0.0305145268625223	0.0997878562662133	1724	tags=44%, list=16%, signal=37%	5111/4171/5422/3978/4175/10535/4176/6117/5983/6742/5984/54107/4174/5985/10714
hsa00500	hsa00500	Starch and sucrose metabolism	25	-0.52279595486323	-1.53521146451392	0.0322660098522167	0.0322660098522167	0.104127150908123	1710	tags=40%, list=16%, signal=34%	80201/2997/7360/5167/92579/2548/5236/2632/2821/11181
hsa04974	hsa04974	Protein digestion and absorption	78	0.450090909132259	1.45850909748894	0.0344016465745369	0.0344016465745369	0.108427567592722	1781	tags=33%, list=17%, signal=28%	1293/1359/1281/1278/59272/1306/7512/1282/1284/1290/1277/1288/6519/481/1307/1289/1287/483/11136/80781/54407/7373/482/81578/1285/3769
hsa04137	hsa04137	Mitophagy - animal	81	-0.367344925309667	-1.38529540074844	0.0344827586206897	0.0344827586206897	0.108427567592722	3092	tags=38%, list=29%, signal=27%	5601/22879/1457/440738/5869/51024/10075/10133/64786/665/598/9927/7415/5878/10370/3725/79065/664/25813/8878/10651/3091/9101/81631/79594/3265/65018/4893/22800/267/23710
hsa05017	hsa05017	Spinocerebellar ataxia	126	-0.324129951448149	-1.31573451530518	0.0349278663629461	0.0349278663629461	0.108436946869639	2264	tags=28%, list=21%, signal=22%	5289/5295/5695/207/10524/5691/54205/55102/5686/5582/55062/5688/5708/5715/9861/29982/26100/11273/5694/2959/2905/2475/5702/5684/5709/5704/5690/10939/5693/7416/291/6095/5714/7436/10105
hsa00280	hsa00280	Valine, leucine and isoleucine degradation	40	-0.452121966799392	-1.4806168566735	0.0354950627168401	0.0354950627168401	0.108820389645049	2388	tags=50%, list=22%, signal=39%	64087/501/3030/224/587/3032/223/593/65985/35/594/316/56922/39/27034/36/5096/3712/219/549
hsa03020	hsa03020	RNA polymerase	24	-0.524587381254511	-1.52896173210508	0.0362706913339825	0.0362706913339825	0.109825485130837	2439	tags=42%, list=23%, signal=32%	5433/64425/9533/5432/55718/5441/5439/5434/5438/51728
hsa04216	hsa04216	Ferroptosis	35	-0.471083451651305	-1.49516713601713	0.0370950888192267	0.0370950888192267	0.110951934465723	950	tags=29%, list=9%, signal=26%	64116/81631/2495/7037/2180/2729/10162/23516/2730/3162
hsa04610	hsa04610	Complement and coagulation cascades	77	0.447089231542628	1.44654783846164	0.0377941176470588	0.0377941176470588	0.111173396327115	441	tags=21%, list=4%, signal=20%	730/712/713/2162/3689/11326/3075/1675/5327/1604/2/5270/3684/7450/719/5104
hsa01040	hsa01040	Biosynthesis of unsaturated fatty acids	17	-0.58426686462874	-1.56563468869262	0.0380756953944368	0.0380756953944368	0.111173396327115	1201	tags=53%, list=11%, signal=47%	79966/79071/3992/3295/6319/6785/570/64834/11332
hsa05211	hsa05211	Renal cell carcinoma	62	-0.389718213710312	-1.40143739773837	0.0395430579964851	0.0395430579964851	0.114099473847443	2385	tags=39%, list=22%, signal=30%	10298/8453/5295/5058/207/5781/369/3725/7040/2271/5062/673/2885/5605/1399/54583/3091/5594/572/5894/3265/112399/4893/7422
hsa05205	hsa05205	Proteoglycans in cancer	185	0.370506574642791	1.34478755384906	0.0429244682206088	0.0429244682206088	0.122416170078358	1586	tags=23%, list=15%, signal=20%	3059/4060/1278/858/960/1634/355/5567/7474/5579/2535/10451/288/8322/2335/7097/8826/2065/1655/71/857/27250/1277/2316/3710/8324/8323/6194/8321/4609/7476/5501/4233/5336/2318/5879/3678/8503/2317/60/387/11211
hsa00030	hsa00030	Pentose phosphate pathway	26	-0.505915235954428	-1.501581967953	0.0435428005937655	0.0435428005937655	0.12275223881848	1667	tags=46%, list=16%, signal=39%	6120/5213/64080/5631/51071/5236/2539/5226/6888/226/2821/7086
hsa00640	hsa00640	Propanoate metabolism	27	-0.49533512656088	-1.48353665489011	0.045058501369181	0.045058501369181	0.124108646643335	1557	tags=41%, list=14%, signal=35%	8803/23417/593/35/594/3948/8802/3939/8801/5096/79611
hsa00120	hsa00120	Primary bile acid biosynthesis	15	-0.593848884614269	-1.54431222398774	0.0455259026687598	0.0455259026687598	0.124108646643335	720	tags=33%, list=7%, signal=31%	10998/570/10005/23600/8309
hsa05210	hsa05210	Colorectal cancer	83	-0.354238876245137	-1.34298657828594	0.04554201411161	0.04554201411161	0.124108646643335	2251	tags=33%, list=21%, signal=26%	6199/5295/207/54205/1499/5881/369/3725/7040/5898/2069/1956/5899/673/2885/5605/578/5594/572/2475/10912/5894/3265/1647/4893/1950/4616
hsa04146	hsa04146	Peroxisome	70	-0.363840789075745	-1.34034672754164	0.049969715324046	0.049969715324046	0.133552025325944	1221	tags=26%, list=11%, signal=23%	4358/23417/1384/5052/5191/54363/2053/570/189/10005/196743/2180/23600/5194/3418/5190/8309/6648
