# Supplementary material for: Utilizing machine learning algorithms to identify biomarkers associated with diabetic nephropathy: A review
Source: Medicine (Baltimore). 2024 Feb 23;103(8):e37235. doi: 10.1097/MD.0000000000037235 (PMC11309603; doi:10.1097/MD.0000000000037235)
Supplement: Supplementary file 4 [file medi-103-e37235-s004.xlsx]

ID	Description	setSize	enrichmentScore	NES	pvalue	p.adjust	qvalue	rank	leading_edge	core_enrichment
hsa05166	hsa05166	Human T-cell leukemia virus 1 infection	195	0.465325212000546	1.82187572212355	0.00015316281206923	0.00015316281206923	0.00110015842281289	1372	tags=23%, list=13%, signal=21%	4316/3119/3117/3689/3113/915/3115/9232/3122/3123/3109/3106/894/3108/3932/3560/1026/3135/5728/3105/701/7048/8379/4085/4609/3561/9519/567/3112/3107/896/5567/5293/581/113/3134/9586/1017/6513/6908/811/706/8295/3111/958
hsa04510	hsa04510	Focal adhesion	181	0.541505813147376	2.10428797783436	0.000153704272978789	0.000153704272978789	0.00110015842281289	1278	tags=29%, list=12%, signal=26%	3371/3694/1293/7058/87/1278/1282/5880/1284/7450/71/7424/858/3675/5649/2012/2316/894/60/7057/857/824/2335/1277/3690/56034/3909/5728/56924/3678/3915/5579/1311/25759/3693/3685/5501/2318/7448/387/103910/1288/896/1287/5293/1499/329/3918/81/7409/3912/3695
hsa05152	hsa05152	Tuberculosis	155	0.472884483758569	1.80115194559901	0.00015785319652723	0.00015785319652723	0.00110015842281289	2022	tags=30%, list=19%, signal=24%	3119/3117/3689/3113/3587/3115/3122/718/3123/3109/1520/3684/972/11151/3108/7097/2215/6850/2213/3459/2207/5869/3112/50617/3553/387/8877/10312/841/805/581/3452/3111/26253/30835/596/3606/317/3446/4046/64581/3916/64127/637/5599/5970
hsa05164	hsa05164	Influenza A	148	0.481527167959461	1.82267755224839	0.000158478605388273	0.000158478605388273	0.00110015842281289	1355	tags=24%, list=13%, signal=22%	3119/3117/3113/29108/6352/3115/834/3122/7177/3123/3109/56649/71/60/3108/3838/4939/4940/4600/355/8480/3459/5579/3112/3553/896/5293/9407/841/581/10482/1021/3452/8795/3111/91543
hsa04145	hsa04145	Phagosome	125	0.601417546303673	2.23090177549734	0.000161004669135405	0.000161004669135405	0.00110015842281289	1162	tags=36%, list=11%, signal=32%	3119/3117/7058/3689/3113/3115/3122/718/84617/4688/3123/3109/71/1520/3684/3106/7846/11151/60/347733/3108/203068/7057/7097/2215/1536/3690/2213/525/3135/3105/3678/1311/5869/3112/3693/3685/50617/8685/3107/10381/10376/10312/3134/8992
hsa04514	hsa04514	Cell adhesion molecules	118	0.659677514742215	2.42406208325121	0.000161943319838057	0.000161943319838057	0.00110015842281289	1372	tags=41%, list=13%, signal=36%	1462/3119/3117/3689/3113/79679/3115/914/5175/5788/3122/6403/3123/1364/3109/3684/1001/3106/6402/3108/58494/10686/83700/999/1003/3135/3105/57502/925/947/3112/3685/9074/3107/3384/6382/6900/9073/7412/3134/6614/1272/3695/6404/3111/1366/9071/958
hsa05146	hsa05146	Amoebiasis	96	0.578996932340368	2.059780469285	0.000165755014089176	0.000165755014089176	0.00110015842281289	1136	tags=30%, list=11%, signal=27%	1281/87/3689/1278/1282/1284/3684/5332/2920/2919/7097/2335/1277/3909/911/5272/3915/5579/5869/2778/3553/1511/1288/5567/1287/5293/3918/912/81
hsa04670	hsa04670	Leukocyte transendothelial migration	93	0.591510236418046	2.0949639695732	0.000166002656042497	0.000166002656042497	0.00110015842281289	1365	tags=37%, list=13%, signal=32%	87/3689/7852/5175/5880/4688/1364/71/3684/60/58494/2770/10411/10686/1536/83700/1003/6387/2771/5579/9074/2773/387/103910/5293/9073/1499/399/7412/4313/81/7409/1366/9071
hsa04640	hsa04640	Hematopoietic cell lineage	86	0.613975737146385	2.1471099596995	0.000167224080267559	0.000167224080267559	0.00110015842281289	879	tags=33%, list=8%, signal=30%	3119/3117/3113/915/3115/914/960/3122/3123/3109/3684/1604/3675/1436/3108/928/3815/931/3575/3690/911/951/100133941/925/3678/947/3112/3553
hsa04658	hsa04658	Th1 and Th2 cell differentiation	80	0.551967121934342	1.91051654846465	0.000167280026764804	0.000167280026764804	0.00110015842281289	1024	tags=24%, list=10%, signal=22%	3119/3117/3113/915/3115/3122/3123/3109/3108/919/3932/3560/864/3459/5588/3561/3112/3566/27040
hsa03010	hsa03010	Ribosome	80	0.548146416149643	1.89729198972119	0.000167280026764804	0.000167280026764804	0.00110015842281289	1676	tags=51%, list=16%, signal=44%	6192/6181/6165/6223/6227/6122/6224/6136/6228/6155/6176/6124/6188/6203/6137/6135/9045/6167/6193/7311/6141/6208/6143/6229/6125/6194/6217/51065/6166/23521/6191/6152/6132/6146/6158/6187/9349/6156/6205/6169/9553
hsa04061	hsa04061	Viral protein interaction with cytokine and cytokine receptor	82	0.60099706120581	2.08517022499309	0.000167869733087124	0.000167869733087124	0.00110015842281289	845	tags=28%, list=8%, signal=26%	6372/1524/6363/3587/6352/7852/6351/4283/2920/729230/1436/2919/3560/6366/6362/5196/6387/1236/7133/6358/5473/3561/2833
hsa04512	hsa04512	ECM-receptor interaction	78	0.695974588119701	2.39779830010365	0.00016826518593303	0.00016826518593303	0.00110015842281289	1556	tags=49%, list=14%, signal=42%	3371/3694/1293/7058/1278/1282/960/1284/7450/3675/5649/7057/2335/1277/3690/3909/9900/3678/3915/1311/3693/3685/961/7448/375790/1288/6382/56955/1287/3161/3918/3339/3912/3695/1605/51206/6385/9899
hsa05323	hsa05323	Rheumatoid arthritis	76	0.63506640557678	2.17972270364579	0.000168520390967307	0.000168520390967307	0.00110015842281289	879	tags=28%, list=8%, signal=26%	6372/3119/3117/3689/3113/4050/6352/3115/3122/3123/3109/2920/2919/3108/7097/6387/525/1513/3112/50617/3553
hsa05133	hsa05133	Pertussis	66	0.655955893534058	2.19681072934164	0.000169606512890095	0.000169606512890095	0.00110015842281289	1119	tags=30%, list=10%, signal=27%	6372/710/3689/29108/712/3394/23643/834/718/713/3684/2770/2771/3678/2773/3553/722/387/3659/805
hsa04612	hsa04612	Antigen processing and presentation	63	0.67371991583176	2.23528329473842	0.000170532060027285	0.000170532060027285	0.00110015842281289	1352	tags=38%, list=13%, signal=34%	3119/3117/3113/3115/3122/3123/3109/1520/972/3106/3108/3135/3105/925/3804/3310/2923/567/3112/3107/3134/811/3306/3111
hsa05140	hsa05140	Leishmaniasis	62	0.694570205774583	2.29612255283359	0.00017082336863683	0.00017082336863683	0.00110015842281289	879	tags=32%, list=8%, signal=30%	3119/3117/65108/3689/3113/3115/3122/718/4688/3123/3109/3684/3108/7097/2215/1536/3459/5579/3112/3553
hsa05416	hsa05416	Viral myocarditis	61	0.669517212889044	2.20762887460345	0.000171291538198013	0.000171291538198013	0.00110015842281289	1437	tags=44%, list=13%, signal=39%	3119/3117/3689/3113/3115/5880/3122/3123/3109/71/1604/3106/60/3108/857/3135/3105/3112/5551/3107/841/3134/3111/958/1525/1982/1605
hsa05320	hsa05320	Autoimmune thyroid disease	44	0.717286749539278	2.23163339486088	0.000174703004891684	0.000174703004891684	0.00110015842281289	1372	tags=45%, list=13%, signal=40%	3119/3117/3113/3115/3122/3123/3109/3002/3106/3108/355/3135/3105/3112/5551/3107/3134/3452/3111/958
hsa05144	hsa05144	Malaria	44	0.68675673589179	2.13664795417756	0.000174703004891684	0.000174703004891684	0.00110015842281289	1123	tags=36%, list=10%, signal=33%	7058/3689/3820/3040/5175/6403/3043/975/7057/22914/7097/2995/1311/3553/6382/7412
hsa05322	hsa05322	Systemic lupus erythematosus	42	0.691558947782994	2.1277407577257	0.000175716042874714	0.000175716042874714	0.00110015842281289	412	tags=31%, list=4%, signal=30%	3119/3117/87/3113/712/3115/3122/718/3123/713/3109/3108/2215
hsa04672	hsa04672	Intestinal immune network for IgA production	39	0.699092573284973	2.12539664325102	0.000175932441942294	0.000175932441942294	0.00110015842281289	801	tags=33%, list=7%, signal=31%	3119/3117/3113/3115/7852/3122/3123/3109/3108/5284/6387/608/3112
hsa04940	hsa04940	Type I diabetes mellitus	38	0.783862295465411	2.37101173493097	0.000176397953783736	0.000176397953783736	0.00110015842281289	1158	tags=53%, list=11%, signal=47%	3119/3117/3113/3115/3122/3123/3109/3002/3106/3108/355/3135/3105/5799/3112/5551/3553/3107/1363/3134
hsa05330	hsa05330	Allograft rejection	33	0.790044116470393	2.32165327564017	0.000177967609894999	0.000177967609894999	0.00110015842281289	1372	tags=58%, list=13%, signal=50%	3119/3117/3113/3115/3122/3123/3109/3002/3106/3108/355/3135/3105/3112/5551/3107/3134/3111/958
hsa05310	hsa05310	Asthma	25	0.793516997993265	2.19810311633106	0.000178443968593862	0.000178443968593862	0.00110015842281289	1379	tags=56%, list=13%, signal=49%	3119/3117/3113/3115/2205/3122/3123/3109/3108/2207/3112/3111/958/2206
hsa05332	hsa05332	Graft-versus-host disease	35	0.786761577208702	2.3379853752873	0.000178475816526861	0.000178475816526861	0.00110015842281289	899	tags=51%, list=8%, signal=47%	3119/3117/3113/3115/3122/3123/3109/3002/3106/3108/355/3135/3105/3804/3112/5551/3553/3107
hsa00053	hsa00053	Ascorbate and aldarate metabolism	16	-0.799971062428384	-2.0927262495752	0.000219394471259324	0.000219394471259324	0.00110015842281289	1282	tags=62%, list=12%, signal=55%	79799/224/217/54490/10941/10327/501/223/219/9365
hsa00040	hsa00040	Pentose and glucuronate interconversions	18	-0.807876689788703	-2.18136417632321	0.00021953896816685	0.00021953896816685	0.00110015842281289	1282	tags=56%, list=12%, signal=49%	79799/7360/54490/10941/10327/57016/55277/51181/51084/9365
hsa00790	hsa00790	Folate biosynthesis	20	-0.803293606817326	-2.22449793977206	0.000220458553791887	0.000220458553791887	0.00110015842281289	708	tags=60%, list=7%, signal=56%	4338/5053/249/10243/6697/57016/5092/8836/5860/8644/2643/4337
hsa00650	hsa00650	Butanoate metabolism	21	-0.780719965635196	-2.18258561499168	0.00022271714922049	0.00022271714922049	0.00110015842281289	1654	tags=71%, list=15%, signal=61%	6296/65985/3157/7915/79944/3155/3158/1892/18/35/622/39/54988/38/1962
hsa00630	hsa00630	Glyoxylate and dicarboxylate metabolism	22	-0.737327351598632	-2.08499595896867	0.000223863890754421	0.000223863890754421	0.00110015842281289	1222	tags=68%, list=11%, signal=61%	6472/4190/54363/4191/5096/50/48/9380/275/39/5095/38/51179/6470/189
hsa00640	hsa00640	Propanoate metabolism	27	-0.734734770306122	-2.18002235894036	0.000227066303360581	0.000227066303360581	0.00110015842281289	758	tags=52%, list=7%, signal=48%	3948/5096/594/1892/51/18/35/8801/26275/79611/5095/8802/1962/4329
hsa00330	hsa00330	Arginine and proline metabolism	35	-0.660580591818695	-2.07677770317692	0.000227324391907252	0.000227324391907252	0.00110015842281289	1089	tags=49%, list=10%, signal=44%	2628/224/217/51056/8974/1160/2593/4942/5033/384/501/223/2805/58510/219/4129/4128
hsa00380	hsa00380	Tryptophan metabolism	30	-0.757469985534821	-2.29943358804256	0.00022737608003638	0.00022737608003638	0.00110015842281289	1060	tags=60%, list=10%, signal=54%	15/224/217/23498/55526/1892/501/223/39/38/1962/8564/219/4129/1644/316/4128/64577
hsa00020	hsa00020	Citrate cycle (TCA cycle)	30	-0.689203472203215	-2.0921985600006	0.00022737608003638	0.00022737608003638	0.00110015842281289	2164	tags=70%, list=20%, signal=56%	5160/1743/6389/2271/8803/3418/4190/3421/47/5105/4191/1737/50/3420/48/3419/5091/8801/6391/6390/8802
hsa00260	hsa00260	Glycine, serine and threonine metabolism	31	-0.70641589086842	-2.16248052055696	0.000227842333105491	0.000227842333105491	0.00110015842281289	1812	tags=61%, list=17%, signal=51%	51268/26227/5224/6472/1491/2628/23464/211/9380/2593/275/501/669/29968/6470/4129/189/4128/635
hsa00410	hsa00410	beta-Alanine metabolism	28	-0.771496960949407	-2.30212010218147	0.000228519195612431	0.000228519195612431	0.00110015842281289	884	tags=50%, list=8%, signal=46%	224/217/1892/51/18/35/26275/501/223/51733/1962/219/1807/4329
hsa00071	hsa00071	Fatty acid degradation	38	-0.634712777954594	-2.02474301280076	0.000230786983614124	0.000230786983614124	0.00110015842281289	934	tags=47%, list=9%, signal=43%	34/224/217/1892/51/35/501/223/39/30/130/10449/38/36/2180/1962/219/33
hsa00280	hsa00280	Valine, leucine and isoleucine degradation	40	-0.811996683937873	-2.62039118367688	0.000232504068821204	0.000232504068821204	0.00110015842281289	934	tags=68%, list=9%, signal=62%	34/224/217/3155/5096/3158/594/1892/3712/18/56922/27034/35/26275/501/223/39/5095/30/10449/38/36/1962/549/219/316/4329
hsa00270	hsa00270	Cysteine and methionine metabolism	40	-0.614400764253057	-1.98273019796745	0.000232504068821204	0.000232504068821204	0.00110015842281289	1361	tags=50%, list=13%, signal=44%	26227/2937/2806/1036/4190/4357/1491/3948/4191/4144/2729/7263/10768/191/55256/2730/29968/2805/635/23743
hsa00620	hsa00620	Pyruvate metabolism	40	-0.588334757438761	-1.89861269379416	0.000232504068821204	0.000232504068821204	0.00110015842281289	1667	tags=57%, list=16%, signal=49%	5160/2739/128/2271/4199/4200/4190/3948/5105/4191/1737/224/217/9380/5091/10327/501/3029/223/39/130/38/219
hsa04978	hsa04978	Mineral absorption	44	-0.725688131775762	-2.39451929434208	0.000233754090696587	0.000233754090696587	0.00110015842281289	1119	tags=43%, list=10%, signal=39%	7421/4891/6523/1181/1317/486/55630/3163/475/26872/4502/4493/2495/3162/6569/4501/4494/4499/4495
hsa01212	hsa01212	Fatty acid metabolism	47	-0.588268801341097	-1.96575121742596	0.000234907211651398	0.000234907211651398	0.00110015842281289	1347	tags=43%, list=13%, signal=37%	2181/3992/1376/34/7923/6319/60481/27349/1892/51/35/54995/39/30/10449/38/36/2180/1962/33
hsa04146	hsa04146	Peroxisome	70	-0.663447918009052	-2.40300465901904	0.000241370987207338	0.000241370987207338	0.00110015842281289	2183	tags=61%, list=20%, signal=49%	8310/847/5824/1610/8800/1891/373156/5826/5192/51268/570/5052/55825/5191/3418/5825/2181/8540/196743/55670/54363/1384/5194/10005/26063/3155/10654/5827/51/4358/5190/8504/6648/2053/30/5264/51179/2180/1962/11001/23600/189/8309
hsa03320	hsa03320	PPAR signaling pathway	66	-0.545734472518761	-1.94710494637692	0.000243546030199708	0.000243546030199708	0.00110015842281289	1824	tags=39%, list=17%, signal=33%	5360/10062/4199/3611/9370/3157/2181/1376/5105/34/6319/1622/3158/2167/2168/51/4023/30/2710/2180/1962/11001/2170/123/33/8309
hsa00190	hsa00190	Oxidative phosphorylation	87	-0.497280077378216	-1.86643593868866	0.00024919013207077	0.00024919013207077	0.00110015842281289	2904	tags=52%, list=27%, signal=38%	4710/7386/4725/4700/4723/4702/4709/9167/4705/523/56901/4720/6389/4722/4707/64077/1351/529/4724/51382/9377/4695/4714/4706/535/27068/54539/7385/1349/4696/9114/374291/528/526/1355/1339/7384/4728/1537/6391/4713/4729/6390/4719/1346
hsa01200	hsa01200	Carbon metabolism	98	-0.569763204156509	-2.17674036198736	0.000253613999492772	0.000253613999492772	0.00110015842281289	1716	tags=47%, list=16%, signal=40%	26227/2271/4199/5224/4200/6472/8803/3418/5230/8789/2806/4190/3421/54363/7086/4191/1737/5634/2203/5096/50/7167/3420/48/2875/1892/51/3419/35/5091/8801/26275/6391/275/39/5095/6390/8802/29968/38/2805/51179/6470/229/189/4329
hsa01240	hsa01240	Biosynthesis of cofactors	104	-0.618151400821646	-2.38532351479392	0.000257267815796244	0.000257267815796244	0.00110015842281289	1676	tags=47%, list=16%, signal=40%	2937/29922/29926/6472/158/2235/80347/79799/51601/9249/5373/55163/7360/224/217/51004/1355/1728/23498/7390/79717/51805/4338/249/3242/204/211/54490/4144/5372/51109/2729/29925/10243/2677/10941/210/10327/6697/54995/8836/2730/29968/23475/2643/4337/6470/8564/219
hsa05208	hsa05208	Chemical carcinogenesis - reactive oxygen species	168	-0.477975938831076	-1.97988175327751	0.000278940027894003	0.000278940027894003	0.00116849206099529	2692	tags=47%, list=25%, signal=36%	4723/2948/5594/292/4702/4709/9020/5603/9167/3265/4705/6647/56901/2949/52/847/1109/7416/4720/2353/6389/4722/5605/4707/1351/1956/5170/9817/6416/4724/572/2941/25/673/9377/4695/4714/4706/5894/5295/5290/2885/54539/7385/1349/4696/374291/291/10105/9446/2309/1728/1339/5337/7384/4728/1147/2940/5770/1645/1537/10327/6648/6391/4792/2053/4713/4729/7422/6390/50507/4719/4893/8644/3162/1346/1950/2052/2938
hsa05169	hsa05169	Epstein-Barr virus infection	182	0.448657765215857	1.74613226331411	0.000306138068268789	0.000306138068268789	0.00125677733289292	1372	tags=26%, list=13%, signal=23%	3119/3117/3113/915/3115/960/3122/7431/3123/1643/3109/3106/894/3108/29760/919/7097/4067/4939/4940/1026/6850/355/864/3135/7188/3105/4609/2923/567/3112/3065/3107/896/5608/5293/1027/841/581/953/3134/6502/1017/1021/811/3452/3111/958
hsa04650	hsa04650	Natural killer cell mediated cytotoxicity	107	0.524296124490322	1.89767563968129	0.000327064595257563	0.000327064595257563	0.00130061562472904	1410	tags=31%, list=13%, signal=27%	962/3689/7305/5880/3002/3106/22914/919/3932/2215/7462/6850/355/100507436/3135/3459/3105/5579/3804/2207/25759/4068/5551/3937/3107/3384/5293/27040/7409/3452/8795/51744/6464
hsa05145	hsa05145	Toxoplasmosis	100	0.549605196258053	1.96599237311595	0.000329489291598023	0.000329489291598023	0.00130061562472904	1372	tags=27%, list=13%, signal=24%	3119/3117/3113/3587/3115/23643/3122/240/3123/3109/3108/2770/7097/3909/3459/2771/3915/3310/3112/2773/5608/329/3918/841/3912/3111/958
hsa00340	hsa00340	Histidine metabolism	16	-0.774862810825013	-2.02704300216896	0.000438788942518649	0.000438788942518649	0.00163270090593968	884	tags=56%, list=8%, signal=52%	224/217/501/223/10841/219/4129/443/4128
hsa00770	hsa00770	Pantothenate and CoA biosynthesis	18	-0.750759035140511	-2.02713964272792	0.000439077936333699	0.000439077936333699	0.00163270090593968	1004	tags=56%, list=9%, signal=50%	80347/60496/224/217/79717/5167/51733/219/8876/1807
hsa00900	hsa00900	Terpenoid backbone biosynthesis	20	-0.718656767688879	-1.99011978379993	0.000440917107583774	0.000440917107583774	0.00163270090593968	747	tags=50%, list=7%, signal=47%	2224/3157/10654/3158/3422/39/23590/57107/38/51449
hsa04614	hsa04614	Renin-angiotensin system	21	-0.707949784057421	-1.97914884060003	0.00044543429844098	0.00044543429844098	0.00163270090593968	189	tags=38%, list=2%, signal=37%	5476/290/59272/4311/183/2028/3816/5972
hsa00520	hsa00520	Amino sugar and nucleotide sugar metabolism	42	-0.575798141543414	-1.8813734633538	0.000463929482718627	0.000463929482718627	0.00164376217543073	2214	tags=60%, list=21%, signal=47%	5238/2821/4351/2592/27159/2584/29926/54187/2673/51005/5373/7360/8790/10020/10007/55907/5973/5372/29925/5236/3074/80896/2585/51706/6675
hsa00480	hsa00480	Glutathione metabolism	41	-0.567434010919182	-1.84177620520898	0.000464468183929401	0.000464468183929401	0.00164376217543073	1080	tags=32%, list=10%, signal=29%	26873/9446/51056/2729/2940/2936/2730/2878/290/2877/2678/9027/2938
hsa05150	hsa05150	Staphylococcus aureus infection	70	0.572321492132268	1.93225137857409	0.000512032770097286	0.000512032770097286	0.00178138073450439	816	tags=33%, list=8%, signal=31%	3119/3117/3689/3113/3880/712/3115/3122/718/6403/3123/713/3109/3684/3108/3075/2215/25984/2213/2357/1675/3112/3882
hsa05205	hsa05205	Proteoglycans in cancer	185	0.428916562718313	1.67021558569246	0.000612651248276918	0.000612651248276918	0.00208874599723964	1266	tags=26%, list=12%, signal=23%	1278/3059/960/8323/71/858/4060/2316/60/2535/7057/857/7097/2335/3710/11211/5328/1026/355/1277/3690/7474/4609/3678/5579/6608/8324/3693/3685/5501/2318/6194/7448/387/8826/6382/5567/5293/1499/3236/7476/6548/27250/4313/1839/7409/3339/7482
hsa05171	hsa05171	Coronavirus disease - COVID-19	173	0.441699911550601	1.70705834454591	0.000620732464307883	0.000620732464307883	0.00208874599723964	1512	tags=35%, list=14%, signal=30%	6192/712/834/718/6403/7450/713/6181/6165/6223/6227/6122/7097/6224/4939/4940/6136/6228/6850/4600/6155/1536/6176/6124/6188/6203/6137/6135/2162/9045/6167/6193/7311/6141/5579/1675/6208/6143/6229/6125/6194/3553/6217/51065/5293/6166/23521/6191/6152/6132/6146/719/1839/6158/6187/3452/114548/9349/6156/6205
hsa05321	hsa05321	Inflammatory bowel disease	59	0.564679697220898	1.85393454649385	0.00068575347162695	0.00068575347162695	0.00227032134070043	990	tags=25%, list=9%, signal=23%	3119/3117/3113/3115/3122/3123/3109/3108/7097/3459/3561/7100/3112/3553/3566
hsa04976	hsa04976	Bile secretion	69	-0.489901840097101	-1.76944038411357	0.000722195474241695	0.000722195474241695	0.0023530178358752	842	tags=20%, list=8%, signal=19%	6523/1244/54490/115/486/10941/6555/10864/3781/760/8671/9971/9376/2052
hsa00350	hsa00350	Tyrosine metabolism	30	-0.628215739558146	-1.90705955306871	0.000909504320145521	0.000909504320145521	0.00288655826036756	650	tags=33%, list=6%, signal=31%	3242/2954/2184/130/7306/2805/4129/1644/316/4128
hsa00250	hsa00250	Alanine, aspartate and glutamate metabolism	28	-0.647354895126234	-1.93168449488346	0.000914076782449726	0.000914076782449726	0.00288655826036756	1400	tags=50%, list=13%, signal=44%	158/2806/2673/7915/56954/2875/2744/18/2805/435/2346/80150/189/443
hsa00982	hsa00982	Drug metabolism - cytochrome P450	46	-0.5399714564818	-1.79611206630345	0.00093764650726676	0.00093764650726676	0.00289158020038651	1887	tags=41%, list=18%, signal=34%	128/373156/221/218/2941/1577/79799/2329/9446/54490/2940/10941/2326/130/2330/4129/316/4128/2938
hsa04062	hsa04062	Chemokine signaling pathway	161	0.44008305228942	1.68319441428712	0.000943841434638981	0.000943841434638981	0.00289158020038651	2321	tags=37%, list=22%, signal=29%	6372/1524/6363/6352/7852/5880/2791/6351/1794/5332/4283/2920/729230/2919/2770/6366/4067/6362/5196/6387/1236/2771/6358/5473/5579/25759/2833/2773/387/5567/5293/2783/113/7409/6464/3055/6373/2826/55970/1233/6347/3702/5604/10235/23236/409/6367/5970/1237/6777/23533/2921/7454/7074/6368/2268/5879/2829/5294
hsa04148	hsa04148	Efferocytosis	129	0.461567493813353	1.71832616778207	0.0011259449895448	0.0011259449895448	0.00337741641154183	1807	tags=28%, list=17%, signal=23%	1524/712/5175/834/240/713/1847/3988/7057/102/558/23166/1901/3690/2621/100133941/5869/3693/3685/961/5732/8877/140885/1375/6513/811/1846/5734/8754/10461/5467/51761/1374/5604/55423/9023
hsa01210	hsa01210	2-Oxocarboxylic acid metabolism	27	-0.645808806839399	-1.91617124356849	0.00113533151680291	0.00113533151680291	0.00337741641154183	1490	tags=70%, list=14%, signal=61%	1629/5162/5160/593/1743/3418/2806/3421/1737/50/3420/48/55526/594/2875/3419/2805/95/189
hsa04659	hsa04659	Th17 cell differentiation	97	0.478039079213908	1.70380229846224	0.00115568763414231	0.00115568763414231	0.00338885847605641	1024	tags=21%, list=10%, signal=19%	3119/3117/3113/915/3115/3122/3123/3109/3108/919/3932/3560/3459/7048/5588/3561/3112/3553/3566/27040
hsa04666	hsa04666	Fc gamma R-mediated phagocytosis	81	0.497128434990155	1.72166096311208	0.00134273246055723	0.00134273246055723	0.00388188035298237	1835	tags=33%, list=17%, signal=28%	65108/5788/5880/85477/4082/10095/10092/4067/2215/6850/2213/3635/5579/9846/2934/5293/27040/8877/8681/7409/10096/10109/3055/50807/10097/5604/5581
hsa04530	hsa04530	Tight junction	134	0.443771981170895	1.65998581000476	0.00176792028286725	0.00176792028286725	0.00504012361343732	1909	tags=29%, list=18%, signal=24%	87/3059/1364/71/5111/10095/10092/7846/60/58494/10686/79778/83700/911/51421/9074/1741/5564/387/103910/5567/9181/9073/4637/10376/912/81/10096/5521/10109/1366/9071/4218/10097/55114/2064/5581/51735/7122
hsa05130	hsa05130	Pathogenic Escherichia coli infection	159	0.421462006402484	1.60904975772311	0.00189274447949527	0.00189274447949527	0.00532206450615108	1365	tags=23%, list=13%, signal=21%	29108/3059/834/84617/1364/71/10095/10092/7846/60/347733/203068/10686/55930/355/837/6188/7100/4690/9074/4542/3553/387/10381/9181/9073/10376/4691/841/581/4643/10096/9170/8795/10109/1366/9071
hsa01230	hsa01230	Biosynthesis of amino acids	61	-0.480987517431155	-1.6909866704137	0.00192122958693564	0.00192122958693564	0.00532915746020554	1716	tags=44%, list=16%, signal=37%	26227/445/5224/6472/3418/5230/2806/3421/7086/1491/5634/50/7167/3420/48/5053/4144/2875/3419/5091/384/29968/2805/435/6470/95/229
hsa00310	hsa00310	Lysine degradation	41	-0.540568186233617	-1.75457516387725	0.0020901068276823	0.0020901068276823	0.00572029237049894	1018	tags=32%, list=9%, signal=29%	84444/224/217/55526/1892/5351/501/223/39/38/1962/8424/219
hsa05206	hsa05206	MicroRNAs in cancer	150	0.419662547581593	1.59063210779524	0.0025388765471279	0.0025388765471279	0.00685707654695207	1835	tags=32%, list=17%, signal=27%	3371/960/7431/4082/7168/5243/894/7057/1789/6659/3925/1545/5328/1026/3690/4363/5268/5728/7329/4609/2146/3678/1786/5579/6624/3065/387/4170/5293/3236/27250/1027/54541/1021/11186/9839/6464/4853/8091/6541/7078/596/4318/648/2064/5604/3190/5581
hsa04310	hsa04310	Wnt signaling pathway	141	0.42214124368155	1.58772755435084	0.00287953927371621	0.00287953927371621	0.0075947444368497	1055	tags=16%, list=10%, signal=14%	4316/5880/8323/5176/2239/5332/2487/894/2535/6422/11211/7088/7089/7474/4609/5579/8324/387/896/5567/1499/7476
hsa05012	hsa05012	Parkinson disease	197	-0.347516608421605	-1.47219213077015	0.00288600288600289	0.00288600288600289	0.0075947444368497	2390	tags=36%, list=22%, signal=29%	5690/25828/4705/6647/56901/7295/5683/7416/4720/5715/1649/6389/4722/4707/1351/11047/7327/9817/65018/27173/91860/4724/9377/5706/4695/4714/5702/3708/7326/4706/808/55334/5684/801/1965/5714/5709/54539/7385/1349/3799/4696/10131/4891/5694/5701/374291/7280/5718/291/10105/1843/9861/1339/7384/4728/5717/55630/10213/1537/6391/4713/4729/6390/4719/64116/79861/23516/1346/4129/4128
hsa05340	hsa05340	Primary immunodeficiency	33	0.610414169614467	1.7937859757933	0.00302544936821498	0.00302544936821498	0.00786092773886638	1784	tags=39%, list=17%, signal=33%	915/5788/29760/3932/3575/925/3561/100/958/695/7535/3543/23495
hsa00360	hsa00360	Phenylalanine metabolism	14	-0.728967987646442	-1.84555727807336	0.00325803649000869	0.00325803649000869	0.00835943573094334	1768	tags=64%, list=16%, signal=54%	221/218/2806/5053/3242/2805/4129/1644/4128
hsa05100	hsa05100	Bacterial invasion of epithelial cells	62	0.5133045293091	1.69689125220088	0.00358729074137342	0.00358729074137342	0.00909060031926988	2457	tags=44%, list=23%, signal=34%	3059/71/858/10095/10092/60/857/2335/999/3678/25759/387/5293/1499/23607/10096/10109/6464/391/10097/7414/4233/1793/5879/1495/8503/9844
hsa05163	hsa05163	Human cytomegalovirus infection	195	0.387104546544605	1.51562038136982	0.0041353959258692	0.0041353959258692	0.0103517613035237	1307	tags=23%, list=12%, signal=20%	3587/6352/7852/5880/2791/6351/5332/3106/2770/3710/1026/355/3690/6387/3135/7188/3105/2771/4609/5579/2923/567/3685/2778/2773/3553/5732/387/3107/5567/5608/5293/1499/2783/841/805/581/113/3134/9586/1021/811/5734/3452
hsa05134	hsa05134	Legionellosis	49	0.545885359179	1.73467493687922	0.00433125433125433	0.00433125433125433	0.0107114089358858	1117	tags=29%, list=10%, signal=26%	3689/29108/834/718/3684/2920/2919/7097/1195/7100/3310/3553/57396/841
hsa04621	hsa04621	NOD-like receptor signaling pathway	136	0.415878513145805	1.55622027176311	0.0044987146529563	0.0044987146529563	0.0109930997158707	2022	tags=31%, list=19%, signal=25%	29108/3428/6352/834/5332/10628/2920/2919/3710/4939/4940/4210/1536/837/7188/22900/3553/387/329/841/440738/10392/3452/1671/9447/7205/114548/7531/7158/596/3606/51393/3446/6347/1670/23236/64127/846/1535/9140/5599/5970
hsa04390	hsa04390	Hippo signaling pathway	130	0.414840632231115	1.54489619434684	0.00531829170024174	0.00531829170024174	0.0128429335176116	1452	tags=23%, list=14%, signal=20%	3689/8323/7533/71/894/60/2535/3397/10971/11211/999/7534/7474/7048/4609/652/8324/5501/1741/896/1499/7476/329/7482/27113/5521/11186/654/5054/7531
hsa03050	hsa03050	Proteasome	42	-0.501238338042203	-1.6377553867757	0.00904662491301322	0.00904662491301322	0.0213770082054824	2603	tags=50%, list=24%, signal=38%	5696/5687/5705/5690/5683/5715/11047/5699/9491/5706/5702/5684/5714/5709/5694/5701/5718/23198/9861/5717/10213
hsa05203	hsa05203	Viral carcinogenesis	147	0.390036685297154	1.47479078554725	0.00906056270863138	0.00906056270863138	0.0213770082054824	2073	tags=31%, list=19%, signal=26%	87/718/85477/7533/3106/894/10971/4067/1026/6850/7534/3135/7188/3105/8379/5366/9519/3065/387/3107/896/5567/2934/5293/1027/841/581/81/3134/9586/6502/1017/1021/6908/1960/9734/7531/51564/5934/1233/3190/890/9134/5970/1237/6777
hsa04140	hsa04140	Autophagy - animal	130	-0.356527278440557	-1.42576413161335	0.00948116934421912	0.00948116934421912	0.0220249567770308	2875	tags=43%, list=27%, signal=32%	1508/64689/7879/9110/29982/8678/10533/5594/23339/6199/9474/23130/10670/81631/3265/11337/5563/55102/64422/5605/6885/5170/51100/8887/55014/7405/7248/572/9842/22808/8660/5515/3708/5894/1965/5295/5290/9342/115201/64419/8837/5289/11152/30849/2475/64121/55062/8673/23001/664/10133/4893/23710/3920/22800/58528
hsa00500	hsa00500	Starch and sucrose metabolism	25	-0.58476254130901	-1.70306484283145	0.00954979536152797	0.00954979536152797	0.0220249567770308	1306	tags=32%, list=12%, signal=28%	2997/7360/5167/5236/2632/11181/8972/57733
hsa00010	hsa00010	Glycolysis / Gluconeogenesis	56	-0.456886867536889	-1.58389925259266	0.00971563981042654	0.00971563981042654	0.0221584767606219	1887	tags=55%, list=18%, signal=46%	5106/2027/92579/5213/5162/226/2821/5160/128/221/218/26330/5224/5230/8789/3948/5105/1737/224/217/2203/7167/9562/5236/10327/501/669/223/130/229/219
hsa04932	hsa04932	Non-alcoholic fatty liver disease	134	-0.35527236224857	-1.42526458607053	0.0103174603174603	0.0103174603174603	0.0232301710518432	3162	tags=47%, list=29%, signal=34%	4296/51085/3952/5291/27089/5313/6256/6945/4710/7386/4725/4700/4723/840/4702/4709/5603/9167/3570/5563/4705/5468/56901/51094/2932/4720/2353/1649/6389/4722/4707/51422/1351/5571/9021/10062/4724/8660/9377/9370/4695/4714/4706/1965/5295/5290/54539/7385/1349/4696/3643/374291/6720/1339/7384/4728/1537/6391/4713/4729/6390/4719/1346
hsa05131	hsa05131	Shigellosis	187	0.370179886040963	1.44346778288685	0.0104118817945185	0.0104118817945185	0.0232301710518432	2022	tags=26%, list=19%, signal=22%	87/29108/3059/6352/834/960/718/71/5332/5216/10095/10092/60/824/3710/837/7188/5588/7311/3678/7100/3553/387/103910/3098/3099/9181/5293/581/81/440738/10096/10392/10109/114548/7307/596/3606/10097/9267/7414/5581/23236/5333/6500/9140/9978/5599/5970
hsa04810	hsa04810	Regulation of actin cytoskeleton	193	0.366743949650636	1.43401620738199	0.0105893186003683	0.0105893186003683	0.0233720104931729	1284	tags=19%, list=12%, signal=17%	3694/87/3689/7852/5880/85477/71/3684/3675/5216/10095/10092/60/2335/9459/3690/6387/56034/56924/624/3678/3693/3685/5501/387/103910/8826/9087/2934/5293/6548/81/7409/10096/3695/9170
hsa04714	hsa04714	Thermogenesis	161	-0.339359254902583	-1.39909822422794	0.0109739368998628	0.0109739368998628	0.0238198679075153	2972	tags=43%, list=28%, signal=31%	7249/5346/4710/7386/4725/1385/4700/90993/4881/5593/55818/4723/4702/4709/6199/5603/9167/8193/25915/3265/656/5563/4705/5468/56901/9658/4720/6389/4722/4707/51422/1351/63976/5571/7248/4724/9377/4695/4714/4706/2181/1376/2885/54539/7385/1349/4696/374291/51103/788/1355/1339/7384/2475/115/4728/10488/1537/10891/6391/11343/4713/4729/29078/6390/4719/4893/2180/1346
hsa01250	hsa01250	Biosynthesis of nucleotide sugars	31	-0.542016963844006	-1.65922247966872	0.0111642743221691	0.0111642743221691	0.0238198679075153	2214	tags=61%, list=21%, signal=49%	5238/2821/4351/2592/2584/29926/54187/23483/2673/5373/7360/8790/10020/55907/5372/29925/5236/2585/6675
hsa03030	hsa03030	DNA replication	34	0.556932320868602	1.64751116545016	0.011166253101737	0.011166253101737	0.0238198679075153	1127	tags=32%, list=10%, signal=29%	10535/5111/4171/5557/4175/6117/4172/4176/3978/54107/4174
hsa05142	hsa05142	Chagas disease	94	0.434916217349322	1.54292923812155	0.0112564145009104	0.0112564145009104	0.0238198679075153	1375	tags=23%, list=13%, signal=21%	712/915/6352/718/713/5332/919/2770/7097/355/3459/7048/2771/624/2778/2773/3553/5293/841/811/5521/5054
hsa00561	hsa00561	Glycerolipid metabolism	40	-0.503248053585757	-1.62402973916525	0.0116252034410602	0.0116252034410602	0.0243492445865386	1687	tags=45%, list=16%, signal=38%	8694/1609/55326/9663/8525/3990/1056/224/217/56894/4023/10327/11343/57016/501/223/2710/219
hsa04115	hsa04115	p53 signaling pathway	62	0.481616575503705	1.59213665031787	0.0122992825418517	0.0122992825418517	0.0255009047917181	1375	tags=35%, list=13%, signal=31%	2810/1643/894/7057/64065/1026/355/5268/5728/5366/8493/6241/896/841/581/1017/1021/27113/901/55240/8795/5054
hsa04136	hsa04136	Autophagy - other	23	-0.59437204130537	-1.69792713032298	0.0128378378378378	0.0128378378378378	0.0263513513513514	2674	tags=61%, list=25%, signal=46%	8678/10533/9474/23130/11337/55102/64422/5515/115201/5289/30849/2475/55062/23710
hsa05135	hsa05135	Yersinia infection	120	0.398286571913374	1.46785911828625	0.0139203625768857	0.0139203625768857	0.0282904711046661	3473	tags=49%, list=32%, signal=34%	29108/5880/834/71/10095/10092/60/3932/2335/4210/925/3678/3937/3553/387/5608/6196/5293/27040/7409/10096/10109/114548/391/7535/3606/10097/6347/5604/5599/5970/7454/1793/5879/8503/9844/7124/7456/23396/5296/5747/6300/5602/7186/3676/1399/5606/63916/207/3551/7099/9815/5335/4772/3456/926/5829/920/3984
hsa00980	hsa00980	Metabolism of xenobiotics by cytochrome P450	47	-0.471375515437274	-1.57514216498171	0.0140944326990839	0.0140944326990839	0.0283634094563607	1889	tags=38%, list=18%, signal=32%	8574/128/373156/221/218/2941/1577/79799/9446/54490/2940/1553/10941/1645/130/22977/2052/2938
hsa00120	hsa00120	Primary bile acid biosynthesis	15	-0.647562418809312	-1.66836470143653	0.0154650402962318	0.0154650402962318	0.0305442302047992	2137	tags=47%, list=20%, signal=37%	1109/51302/9420/570/10005/23600/8309
hsa04064	hsa04064	NF-kappa B signaling pathway	87	0.428008788310891	1.50065826714192	0.0155284688595759	0.0155284688595759	0.0305442302047992	1721	tags=32%, list=16%, signal=27%	6363/4050/23643/6351/2920/2919/29760/3932/6366/4067/597/5328/6850/6387/7188/7329/5588/5579/3553/27040/329/7412/10913/958/695/7535/596/8740
hsa00860	hsa00860	Porphyrin metabolism	26	-0.554599910192716	-1.63074553423082	0.0157139603734912	0.0157139603734912	0.0305442302047992	1485	tags=46%, list=14%, signal=40%	2395/645/2235/79799/1355/7390/211/54490/10941/3163/210/3162
hsa04015	hsa04015	Rap1 signaling pathway	189	0.360124353243323	1.40577823788262	0.0157733537519142	0.0157733537519142	0.0305442302047992	1874	tags=25%, list=17%, signal=21%	3689/5880/71/7424/3684/5332/5216/1436/60/7057/3397/3815/2770/10411/8631/3690/999/56034/2771/2357/5579/2778/3937/2773/387/5608/23683/5293/27040/1499/9732/805/136/113/7409/9170/9771/64411/1969/4254/7010/25780/5604/10235/51735/23236/2149
hsa04380	hsa04380	Osteoclast differentiation	120	0.391783702955074	1.44389321993923	0.0160246034315312	0.0160246034315312	0.03074075424642	1022	tags=19%, list=10%, signal=18%	7305/2274/4688/1436/29760/3932/3710/2215/6850/3690/2213/3459/7048/10859/1513/4982/9846/3937/3553/54209/5608/5293/23547
hsa00785	hsa00785	Lipoic acid metabolism	17	-0.617687173122047	-1.63657284054448	0.0178729037952339	0.0178729037952339	0.0339689692014679	2541	tags=65%, list=24%, signal=49%	11019/1629/5162/5160/593/1743/51601/1737/55526/594/275
hsa04926	hsa04926	Relaxin signaling pathway	113	0.397984618733656	1.45361809501073	0.0185215272136474	0.0185215272136474	0.0348787813294182	1205	tags=20%, list=11%, signal=18%	1281/1278/1282/2791/1284/7424/5332/2770/1277/7048/2771/6019/25759/2778/2773/1288/5567/1287/5293/2783/4313/113/9586
hsa00564	hsa00564	Glycerophospholipid metabolism	65	-0.420201315987349	-1.49394237995624	0.0194505227327984	0.0194505227327984	0.0362952338076143	1687	tags=37%, list=16%, signal=31%	23761/10400/81490/1609/5320/10423/55326/9663/8525/1040/5833/8760/56894/5337/2819/55224/56994/23171/8399/10162/55500/9926/8605/51365
hsa05143	hsa05143	African trypanosomiasis	33	0.536220012060404	1.57575624134213	0.0206442427478199	0.0206442427478199	0.038175697826694	2114	tags=42%, list=20%, signal=34%	3040/3043/5332/355/8542/2150/5579/3553/7412/3606/23236/6401/3620/4878
hsa05204	hsa05204	Chemical carcinogenesis - DNA adducts	44	-0.470616862952979	-1.55287252090801	0.0212716222533894	0.0212716222533894	0.0389846460470953	1636	tags=30%, list=15%, signal=25%	2941/1577/79799/6799/9446/54490/9/2940/1553/10941/1551/2052/2938
hsa04613	hsa04613	Neutrophil extracellular trap formation	98	0.406916342226651	1.45196668769334	0.0227760356494471	0.0227760356494471	0.0413189800813177	987	tags=22%, list=9%, signal=21%	3689/5880/834/718/6403/4688/7450/71/3684/5332/60/7097/2215/6850/1536/3690/837/2357/5579/3065/1511/5293
hsa01040	hsa01040	Biosynthesis of unsaturated fatty acids	17	-0.610954389056378	-1.61873421280119	0.0229479258605472	0.0229479258605472	0.0413189800813177	2183	tags=59%, list=20%, signal=47%	3295/6785/8310/570/3992/6319/60481/51/30/11332
hsa05202	hsa05202	Transcriptional misregulation in cancer	156	0.36478420621843	1.39049363891395	0.0233291298865069	0.0233291298865069	0.0416400945342687	2330	tags=31%, list=22%, signal=25%	8842/1643/3684/3002/1436/894/5090/3560/4005/5327/597/5328/1026/9915/3087/7048/4609/2530/3065/2078/329/2313/1027/2521/581/7102/8464/3695/958/1671/8091/2130/9611/1655/4291/4318/648/4300/1670/890/1025/5970/2118/4233/8864/7157/4208/5154/4086
hsa04971	hsa04971	Gastric acid secretion	65	0.449918872529289	1.50275171272038	0.0247919850568857	0.0247919850568857	0.0438696650280646	1153	tags=25%, list=11%, signal=22%	3773/71/5332/3758/60/2770/3710/2771/5579/3759/2778/2773/5567/6548/805/113
hsa04977	hsa04977	Vitamin digestion and absorption	17	-0.602918033535854	-1.59744174995892	0.0258164165931156	0.0258164165931156	0.0452919589352906	1653	tags=41%, list=15%, signal=35%	338/55788/10560/80704/8029/6948/2346
hsa00670	hsa00670	One carbon pool by folate	14	-0.631287560460801	-1.59825585143621	0.0286707211120765	0.0286707211120765	0.0498732436829162	1535	tags=57%, list=14%, signal=49%	4522/6472/471/10588/275/6470/10841/10840
hsa04110	hsa04110	Cell cycle	126	0.373511458489637	1.38764913197215	0.0303419489484668	0.0303419489484668	0.0521982783523023	1234	tags=22%, list=11%, signal=20%	2810/9232/7533/5111/4171/894/4175/10971/1026/4172/4176/7534/8317/701/8379/4085/4609/9212/3065/896/1874/7027/1027/4174/699/6502/1017/1021
hsa00220	hsa00220	Arginine biosynthesis	18	-0.583099369499306	-1.57443839132815	0.0305159165751921	0.0305159165751921	0.0521982783523023	599	tags=44%, list=6%, signal=42%	445/2806/2875/2744/384/2805/435/95
hsa04933	hsa04933	AGE-RAGE signaling pathway in diabetic complications	96	0.397634217680983	1.4145829619305	0.0324879827614785	0.0324879827614785	0.0551122804566186	2073	tags=32%, list=19%, signal=26%	1281/1278/1282/1284/7424/5332/2335/1277/1536/7048/5579/7056/3553/1288/1287/5293/1027/7412/581/4313/5054/596/1906/6347/5581/23236/6401/5333/5599/5970/6777
hsa00830	hsa00830	Retinol metabolism	42	-0.45292283611594	-1.47988842501539	0.034794711203897	0.034794711203897	0.0585415762274367	1887	tags=36%, list=18%, signal=30%	128/8694/1577/5959/216/79799/9249/54490/51109/54884/10941/1551/8228/130/316
hsa04611	hsa04611	Platelet activation	102	0.388994604468973	1.39676027335772	0.0358316896778435	0.0358316896778435	0.0597961445201497	1164	tags=25%, list=11%, signal=23%	1281/1278/7450/71/5332/60/2770/3710/4067/6850/5742/1277/3690/2771/2207/5501/2778/3937/2773/387/103910/5567/6916/5293/113/8681
hsa04137	hsa04137	Mitophagy - animal	81	-0.373836660158911	-1.38619034379248	0.0393175074183976	0.0393175074183976	0.0648096703956754	2674	tags=38%, list=25%, signal=29%	8678/10075/9804/81631/3265/57154/11337/79594/1459/5868/10651/64750/1460/8887/65018/55288/4286/22808/1965/9101/51024/64786/2309/25813/665/664/10133/23786/4893/23710/22800
hsa00983	hsa00983	Drug metabolism - other enzymes	52	-0.420530532548581	-1.43570343676494	0.0394674274845459	0.0394674274845459	0.0648096703956754	1033	tags=21%, list=10%, signal=19%	1890/9446/54490/7172/9/2940/10941/8824/51733/1807/2938
hsa03082	hsa03082	ATP-dependent chromatin remodeling	72	0.419608862201649	1.42716408018327	0.0417300219631695	0.0417300219631695	0.0679812387871182	2010	tags=33%, list=19%, signal=27%	71/60/9031/65980/3065/55274/54107/1107/6595/6599/86/5977/8295/6604/404281/5931/55193/29994/5928/9643/9112/10933/64769/8607
hsa05170	hsa05170	Human immunodeficiency virus 1 infection	181	0.337974064690585	1.31336496096793	0.0442668306178912	0.0442668306178912	0.0715460586033053	1307	tags=19%, list=12%, signal=17%	915/7852/684/5880/2791/3106/919/2770/7097/8905/3710/355/60489/3135/7188/3105/7133/2771/56924/5579/2923/567/2773/3107/5608/5293/2783/841/805/581/3134/811/162/3452
hsa00601	hsa00601	Glycosphingolipid biosynthesis - lacto and neolacto series	25	-0.510705352077633	-1.48738037874704	0.0466120964074579	0.0466120964074579	0.0745134298075422	2292	tags=40%, list=21%, signal=32%	8706/8702/2651/8703/2526/79369/28/10402/2525/2528
hsa04216	hsa04216	Ferroptosis	35	-0.463201931313594	-1.45624539221186	0.0468288247328938	0.0468288247328938	0.0745134298075422	606	tags=26%, list=6%, signal=24%	2729/10162/2495/2730/3162/64116/2180/23516/7037
